# Supplementary material for: Detecting anomalies in graph networks on digital markets
Source: PLoS One. 2024 Dec 23;19(12):e0315849. doi: 10.1371/journal.pone.0315849 (PMC11666048; doi:10.1371/journal.pone.0315849)
Supplement: S1 Appendix — The Technical appendix can be found under: https://www.kaggle.com/datasets/agatasko/tech-appendix. List of supplements: plots:a. 01_TwiBot_20_histograms.htmlb. 02_Bitcoin_OTC_histograms.htmlc. 03_Bitcoin_Alpha_histograms.htmld. 04_TwiBot_20_dimensionality.htmle. 05_Bitcoin_OTC_dimensionality.htmlf. 06_Bitcoin_Alpha_dimensionality.htmltables:a. 01_TwiBot_20_statistics.csvb. 02_Bitcoin_OTC_statistics.csvc. 03_Bitcoin_Alpha_statistics.csvd. 04_TwiBot_20_results.csve. 05_Bitcoin_OTC_results.csvf. 06_Bitcoin_Alpha_results.csvg. 07_TwiBot_20_compression_results.csvh. 08_Bitcoin_OTC_compression_results.csvi. 09_Bitcoin_Alpha_compression_results.csv (ZIP) [file pone.0315849.s001.zip]

Archive with 26 entries (21 files):
- tech_appendix/
- tech_appendix/tables/
- tech_appendix/tables/06_Bitcoin_Alpha_results.csv
- tech_appendix/tables/03_Bitcoin_Alpha_statistics.csv
- tech_appendix/tables/07_TwiBot_20_compression_results.csv
- tech_appendix/tables/09_Bitcoin_Alpha_compression_results.csv
- tech_appendix/tables/04_TwiBot_20_results.csv
- tech_appendix/tables/01_TwiBot_20_statistics.csv
- tech_appendix/tables/02_Bitcoin_OTC_statistics.csv
- tech_appendix/tables/08_Bitcoin_OTC_compression_results.csv
- tech_appendix/tables/05_Bitcoin_OTC_results.csv
- tech_appendix/plots/
- tech_appendix/plots/html/
- tech_appendix/plots/html/06_Bitcoin_Alpha_dimensionality.html
- tech_appendix/plots/html/01_TwiBot_20_histograms.html
- tech_appendix/plots/html/03_Bitcoin_Alpha_histograms.html
- tech_appendix/plots/html/02_Bitcoin_OTC_histograms.html
- tech_appendix/plots/html/04_TwiBot_20_dimensionality.html
- tech_appendix/plots/html/05_Bitcoin_OTC_dimensionality.html
- tech_appendix/plots/pdf/
- tech_appendix/plots/pdf/01_TwiBot_20_histograms.pdf
- tech_appendix/plots/pdf/02_Bitcoin_OTC_histograms.pdf
- tech_appendix/plots/pdf/05_Bitcoin_OTC_dimensionality.pdf
- tech_appendix/plots/pdf/04_TwiBot_20_dimensionality.pdf
- tech_appendix/plots/pdf/06_Bitcoin_Alpha_dimensionality.pdf
- tech_appendix/plots/pdf/03_Bitcoin_Alpha_histograms.pdf
