# Supplementary material for: Detecting anomalies in graph networks on digital markets
Source: PLoS One. 2024 Dec 23;19(12):e0315849. doi: 10.1371/journal.pone.0315849 (PMC11666048; doi:10.1371/journal.pone.0315849)
Supplement: S1 Appendix — The Technical appendix can be found under: https://www.kaggle.com/datasets/agatasko/tech-appendix. List of supplements: plots:a. 01_TwiBot_20_histograms.htmlb. 02_Bitcoin_OTC_histograms.htmlc. 03_Bitcoin_Alpha_histograms.htmld. 04_TwiBot_20_dimensionality.htmle. 05_Bitcoin_OTC_dimensionality.htmlf. 06_Bitcoin_Alpha_dimensionality.htmltables:a. 01_TwiBot_20_statistics.csvb. 02_Bitcoin_OTC_statistics.csvc. 03_Bitcoin_Alpha_statistics.csvd. 04_TwiBot_20_results.csve. 05_Bitcoin_OTC_results.csvf. 06_Bitcoin_Alpha_results.csvg. 07_TwiBot_20_compression_results.csvh. 08_Bitcoin_OTC_compression_results.csvi. 09_Bitcoin_Alpha_compression_results.csv (ZIP) [file pone.0315849.s001.zip › tech_appendix/tables/06_Bitcoin_Alpha_results.csv]

	acc	f1	mcc	auc	model	embedding_name	embedding_type	original_dim_number	compression	compression_name	compression_dim	is_seed	seed
0	0.84722222222222	0.86363636363636	0.70125937133300	0.89589783281734	h2o	node_stats_nbrs_emb_pca_16	node_stats	0	True	pca	0	False	NA
1	0.83333333333333	0.86363636363636	0.70125937133300	0.86068111455108	h2o	node_stats_emb_pca_16	node_stats	0	True	pca	0	False	NA
2	0.84722222222222	0.86075949367089	0.69452194776073	0.83126934984520	h2o	struc2vec_dim_64_umap_16_seed_1	struc2vec	64	True	umap	64	True	1
3	0.84722222222222	0.86075949367089	0.69452194776073	0.86996904024768	h2o	struc2vec_dim_64_umap_16_seed_0	struc2vec	64	True	umap	64	True	0
4	0.83333333333333	0.86046511627907	0.68852829094406	0.86919504643963	h2o	node_stats_pca_16	node_stats	0	True	pca	0	False	NA
5	0.83333333333333	0.85714285714286	0.67896220559843	0.85371517027864	h2o	node_stats	node_stats	0	False	no_compression	0	False	NA
6	0.83333333333333	0.85714285714286	0.67896220559843	0.86764705882353	h2o	struc2vec_dim_32	struc2vec	32	False	no_compression	32	False	NA
7	0.81944444444445	0.85057471264368	0.66463185619586	0.89009287925697	h2o	node_stats_emb	node_stats	0	False	no_compression	0	False	NA
8	0.83333333333333	0.85000000000000	0.66776409747136	0.82430340557276	h2o	node_stats_emb_umap_16_seed_1	node_stats	0	True	umap	0	True	1
9	0.83333333333333	0.85000000000000	0.66776409747136	0.84442724458204	h2o	struc2vec_dim_128_umap_16_seed_1	struc2vec	128	True	umap	128	True	1
10	0.833333333333333	0.85	0.667764097471359	0.843653250773994	h2o	struc2vec_dim_32_umap_16_seed_2	struc2vec	32	True	umap	32	True	2
11	0.833333333333333	0.846153846153846	0.665637104898725	0.825851393188854	h2o	struc2vec_dim_64_pca_16	struc2vec	64	True	pca	64	False	NA
12	0.833333333333333	0.846153846153846	0.665637104898725	0.828173374613003	h2o	struc2vec_dim_128_umap_16_seed_0	struc2vec	128	True	umap	128	True	0
13	0.833333333333333	0.846153846153846	0.665637104898725	0.845975232198142	h2o	struc2vec_dim_32_umap_16_seed_1	struc2vec	32	True	umap	32	True	1
14	0.833333333333333	0.842105263157895	0.665634674922601	0.821981424148607	h2o	node_stats_nbrs_emb_umap_16_seed_2	node_stats	0	True	umap	0	True	2
15	0.819444444444444	0.835443037974684	0.638335902548621	0.854489164086687	h2o	node_stats_nbrs_emb	node_stats	0	False	no_compression	0	False	NA
16	0.819444444444444	0.835443037974684	0.638335902548621	0.836687306501548	h2o	struc2vec_dim_32_umap_16_seed_0	struc2vec	32	True	umap	32	True	0
17	0.819444444444444	0.835443037974684	0.638335902548621	0.826625386996904	h2o	node_stats_emb_umap_16_seed_0	node_stats	0	True	umap	0	True	0
18	0.805555555555556	0.833333333333333	0.621041259149273	0.835139318885449	h2o	refex	node_stats	0	False	no_compression	0	False	NA
19	0.805555555555556	0.827586206896552	0.611333328670962	0.834365325077399	h2o	struc2vec_dim_16	struc2vec	16	False	no_compression	16	False	NA
20	0.805555555555556	0.825	0.611333328670962	0.848297213622291	h2o	node_stats_nbrs	node_stats	0	False	no_compression	0	False	NA
21	0.805555555555556	0.825	0.611333328670962	0.81656346749226	h2o	struc2vec_dim_128	struc2vec	128	False	no_compression	128	False	NA
22	0.805555555555556	0.825	0.611333328670962	0.830495356037152	h2o	struc2vec_dim_64	struc2vec	64	False	no_compression	64	False	NA
23	0.777777777777778	0.822222222222222	0.593527043222094	0.834752321981424	h2o	struc2vec_dim_64_umap_16_seed_2	struc2vec	64	True	umap	64	True	2
24	0.805555555555556	0.82051282051282	0.612056372482123	0.809597523219814	h2o	emb_all_pca_16	all_embeddings	0	True	pca	0	False	NA
25	0.805555555555556	0.82051282051282	0.609907120743034	0.853715170278638	h2o	rolx_dim_128	rolx	128	False	no_compression	128	False	NA
26	0.805555555555556	0.82051282051282	0.609648937196963	0.804953560371517	h2o	node_stats_nbrs_emb_umap_16_seed_1	node_stats	0	True	umap	0	True	1
27	0.805555555555556	0.82051282051282	0.609648937196963	0.805727554179566	h2o	struc2vec_dim_8	struc2vec	8	False	no_compression	8	False	NA
28	0.791666666666667	0.819277108433735	0.589029391758175	0.823916408668731	h2o	node_stats_nbrs_pca_16	node_stats	0	True	pca	0	False	NA
29	0.791666666666667	0.819277108433735	0.589029391758175	0.837461300309598	h2o	gcn_dim_128_pca_16	gcn	16	True	pca	16	False	NA
30	0.777777777777778	0.818181818181818	0.580468283447889	0.80030959752322	h2o	node_stats_umap_16_seed_2	node_stats	0	True	umap	0	True	2
31	0.777777777777778	0.818181818181818	0.580468283447889	0.790634674922601	h2o	struc2vec_dim_4	struc2vec	4	False	no_compression	4	False	NA
32	0.777777777777778	0.818181818181818	0.580468283447889	0.767801857585139	xgboost	node_stats_emb	node_stats	0	False	no_compression	0	False	NA
33	0.791666666666667	0.814814814814815	0.584573900800558	0.780959752321981	h2o	rolx_dim_8	rolx	8	False	no_compression	8	False	NA
34	0.791666666666667	0.814814814814815	0.584573900800558	0.787151702786378	xgboost	node_stats_pca_16	node_stats	0	True	pca	0	False	NA
35	0.791666666666667	0.814814814814815	0.584573900800558	0.818885448916409	h2o	struc2vec_dim_128_umap_16_seed_2	struc2vec	128	True	umap	128	True	2
36	0.791666666666667	0.810126582278481	0.586007351890428	0.815015479876161	h2o	gcn_dim_64_pca_16	gcn	16	True	pca	16	False	NA
37	0.791666666666667	0.810126582278481	0.582914964809212	0.806501547987616	h2o	node_stats_nbrs_umap_16_seed_1	node_stats	0	True	umap	0	True	1
38	0.791666666666667	0.810126582278481	0.582149857336518	0.828947368421053	h2o	struc2vec_dim_128_pca_16	struc2vec	128	True	pca	128	False	NA
39	0.791666666666667	0.80952380952381	0.582914964809212	0.825851393188854	h2o	node_stats_emb_umap_16_seed_2	node_stats	0	True	umap	0	True	2
40	0.763888888888889	0.808988764044944	0.555970509871347	0.753095975232198	xgboost	node_stats_nbrs	node_stats	0	False	no_compression	0	False	NA
41	0.763888888888889	0.808988764044944	0.555970509871347	0.81656346749226	h2o	gcn_node_stats_cols_dim_128_umap_16_seed_2	gcn_node_stats	128	True	umap	128	True	2
42	0.791666666666667	0.805194805194805	0.581621876320567	0.790247678018576	xgboost	node_stats_nbrs_emb_pca_16	node_stats	0	True	pca	0	False	NA
43	0.777777777777778	0.804878048780488	0.558002376270861	0.806501547987616	h2o	node_stats_nbrs_umap_16_seed_2	node_stats	0	True	umap	0	True	2
44	0.777777777777778	0.804878048780488	0.558002376270861	0.81656346749226	h2o	gcn_dim_32_pca_16	gcn	16	True	pca	16	False	NA
45	0.763888888888889	0.804597701149425	0.545296460569673	0.754643962848297	xgboost	node_stats_nbrs_emb	node_stats	0	False	no_compression	0	False	NA
46	0.763888888888889	0.8	0.537288814456719	0.81578947368421	h2o	gcn_dim_128_umap_16_seed_0	gcn	16	True	umap	16	True	0
47	0.791666666666667	0.8	0.586007351890428	0.828173374613003	h2o	rolx_dim_128_pca_16	rolx	128	True	pca	128	False	NA
48	0.75	0.8	0.54232614454664	0.805340557275542	h2o	gcn_node_stats_cols_dim_128_umap_16_seed_1	gcn_node_stats	128	True	umap	128	True	1
49	0.791666666666667	0.8	0.586007351890428	0.84984520123839	h2o	node_stats_nbrs_emb_umap_16_seed_0	node_stats	0	True	umap	0	True	0
50	0.75	0.795454545454545	0.520072739505334	0.790247678018576	h2o	gcn_node_stats_cols_dim_64	gcn_node_stats	64	False	no_compression	64	False	NA
51	0.75	0.795454545454545	0.520072739505334	0.78328173374613	h2o	gcn_dim_4	gcn	4	False	no_compression	4	False	NA
52	0.75	0.795454545454545	0.520072739505334	0.790247678018576	h2o	rolx_dim_64_pca_16	rolx	64	True	pca	64	False	NA
53	0.75	0.795454545454545	0.520072739505334	0.773219814241486	h2o	rolx_dim_64	rolx	64	False	no_compression	64	False	NA
54	0.763888888888889	0.795180722891566	0.531563109635426	0.788699690402477	h2o	gcn_node_stats_cols_dim_64_pca_16	gcn_node_stats	64	True	pca	64	False	NA
55	0.777777777777778	0.794871794871795	0.553660769495201	0.775541795665635	xgboost	struc2vec_dim_128_umap_16_seed_0	struc2vec	128	True	umap	128	True	0
56	0.75	0.791208791208791	0.511478158987012	0.770123839009288	h2o	rolx_dim_128_umap_16_seed_0	rolx	128	True	umap	128	True	0
57	0.75	0.791208791208791	0.506736101959606	0.786377708978328	h2o	rolx_dim_64_umap_16_seed_0	rolx	64	True	umap	64	True	0
58	0.736111111111111	0.791208791208791	0.506736101959606	0.778637770897833	h2o	rolx_dim_128_umap_16_seed_2	rolx	128	True	umap	128	True	2
59	0.75	0.791208791208791	0.511478158987012	0.80030959752322	h2o	gcn_dim_128_umap_16_seed_2	gcn	16	True	umap	16	True	2
60	0.777777777777778	0.791208791208791	0.572999853484054	0.836687306501548	h2o	struc2vec_dim_32_pca_16	struc2vec	32	True	pca	32	False	NA
61	0.763888888888889	0.791208791208791	0.527849748701313	0.785603715170279	h2o	node_stats_umap_16_seed_0	node_stats	0	True	umap	0	True	0
62	0.736111111111111	0.791208791208791	0.506736101959606	0.753095975232198	h2o	rolx_dim_32_pca_16	rolx	32	True	pca	32	False	NA
63	0.75	0.790697674418605	0.511478158987012	0.780959752321981	h2o	gcn_node_stats_cols_dim_128	gcn_node_stats	128	False	no_compression	128	False	NA
64	0.75	0.790697674418605	0.511478158987012	0.790247678018576	h2o	gcn_degree_cols_dim_64	gcn_degree	64	False	no_compression	64	False	NA
65	0.75	0.790697674418605	0.511478158987012	0.796826625386997	h2o	gcn_node_stats_cols_dim_128_pca_16	gcn_node_stats	128	True	pca	128	False	NA
66	0.75	0.790697674418605	0.511478158987012	0.792956656346749	h2o	gcn_node_stats_cols_dim_32_pca_16	gcn_node_stats	32	True	pca	32	False	NA
67	0.736111111111111	0.787234042553192	0.498172245336774	0.804953560371517	h2o	gcn_dim_128_umap_16_seed_1	gcn	16	True	umap	16	True	1
68	0.763888888888889	0.787234042553192	0.530344384428541	0.809597523219814	h2o	node_stats_nbrs_umap_16_seed_0	node_stats	0	True	umap	0	True	0
69	0.75	0.785714285714286	0.505199366250963	0.777089783281734	h2o	gcn_dim_64	gcn	64	False	no_compression	64	False	NA
70	0.75	0.785714285714286	0.505199366250963	0.780185758513932	h2o	gcn_degree_cols_dim_64_pca_16	gcn_degree	64	True	pca	64	False	NA
71	0.75	0.785714285714286	0.505199366250963	0.775541795665635	h2o	gcn_node_stats_cols_dim_128_umap_16_seed_0	gcn_node_stats	128	True	umap	128	True	0
72	0.75	0.785714285714286	0.505199366250963	0.743034055727554	xgboost	node_stats	node_stats	0	False	no_compression	0	False	NA
73	0.763888888888889	0.784810126582279	0.525963812124414	0.760835913312693	xgboost	refex	node_stats	0	False	no_compression	0	False	NA
74	0.763888888888889	0.784810126582279	0.525963812124414	0.78405572755418	h2o	rolx_dim_64_umap_16_seed_1	rolx	64	True	umap	64	True	1
75	0.75	0.782608695652174	0.500933951424977	0.78328173374613	h2o	rolx_dim_128_umap_16_seed_1	rolx	128	True	umap	128	True	1
76	0.736111111111111	0.782608695652174	0.481869424652427	0.770510835913313	h2o	gcn_degree_cols_dim_128_pca_16	gcn_degree	128	True	pca	128	False	NA
77	0.722222222222222	0.782608695652174	0.481869424652427	0.771671826625387	h2o	gcn_dim_64_umap_16_seed_0	gcn	16	True	umap	16	True	0
78	0.736111111111111	0.781609195402299	0.485628762756578	0.726780185758514	xgboost	struc2vec_dim_32_umap_16_seed_0	struc2vec	32	True	umap	32	True	0
79	0.75	0.780487804878049	0.500933951424977	0.756191950464396	h2o	gcn_dim_32_umap_16_seed_0	gcn	16	True	umap	16	True	0
80	0.75	0.780487804878049	0.500933951424977	0.744582043343653	xgboost	emb_all_pca_16	all_embeddings	0	True	pca	0	False	NA
81	0.75	0.780487804878049	0.504643962848297	0.761996904024768	h2o	gcn_dim_32	gcn	32	False	no_compression	32	False	NA
82	0.763888888888889	0.779220779220779	0.525786176193793	0.77515479876161	h2o	gcn_node_stats_cols_dim_8	gcn_node_stats	8	False	no_compression	8	False	NA
83	0.763888888888889	0.779220779220779	0.525786176193793	0.762383900928793	xgboost	struc2vec_dim_32_umap_16_seed_2	struc2vec	32	True	umap	32	True	2
84	0.763888888888889	0.779220779220779	0.525786176193793	0.783668730650155	h2o	gcn_node_stats_cols_dim_4	gcn_node_stats	4	False	no_compression	4	False	NA
85	0.722222222222222	0.778947368421053	0.473821789446012	0.746130030959752	h2o	rolx_dim_32_umap_16_seed_2	rolx	32	True	umap	32	True	2
86	0.75	0.777777777777778	0.500773395667191	0.780959752321981	h2o	rolx_dim_64_umap_16_seed_2	rolx	64	True	umap	64	True	2
87	0.722222222222222	0.777777777777778	0.46930045278026	0.747678018575851	h2o	rolx_dim_32_umap_16_seed_1	rolx	32	True	umap	32	True	1
88	0.736111111111111	0.776470588235294	0.48538500169345	0.76625386996904	h2o	gcn_dim_32_umap_16_seed_2	gcn	16	True	umap	16	True	2
89	0.736111111111111	0.776470588235294	0.478852568775626	0.793730650154799	h2o	gcn_dim_64_umap_16_seed_2	gcn	16	True	umap	16	True	2
90	0.736111111111111	0.776470588235294	0.478852568775626	0.783668730650155	h2o	gcn_node_stats_cols_dim_32	gcn_node_stats	32	False	no_compression	32	False	NA
91	0.75	0.775	0.498471791070169	0.746130030959752	xgboost	struc2vec_dim_8	struc2vec	8	False	no_compression	8	False	NA
92	0.75	0.775	0.498471791070169	0.746130030959752	xgboost	struc2vec_dim_128_umap_16_seed_1	struc2vec	128	True	umap	128	True	1
93	0.75	0.775	0.498471791070169	0.746130030959752	xgboost	rolx_dim_128	rolx	128	False	no_compression	128	False	NA
94	0.75	0.775	0.498471791070169	0.768575851393189	h2o	gcn_dim_8	gcn	8	False	no_compression	8	False	NA
95	0.763888888888889	0.775	0.530344384428541	0.77515479876161	h2o	gcn_node_stats_cols_dim_32_umap_16_seed_1	gcn_node_stats	32	True	umap	32	True	1
96	0.75	0.775	0.498471791070169	0.746130030959752	xgboost	struc2vec_dim_64_umap_16_seed_2	struc2vec	64	True	umap	64	True	2
97	0.75	0.775	0.498471791070169	0.75890092879257	h2o	rolx_dim_16	rolx	16	False	no_compression	16	False	NA
98	0.736111111111111	0.774193548387097	0.471589029885437	0.763157894736842	h2o	gcn_degree_cols_dim_16	gcn_degree	16	False	no_compression	16	False	NA
99	0.736111111111111	0.772727272727273	0.474096827512677	0.761609907120743	h2o	gcn_dim_128	gcn	128	False	no_compression	128	False	NA
100	0.736111111111111	0.772727272727273	0.48538500169345	0.762383900928793	h2o	gcn_degree_cols_dim_128	gcn_degree	128	False	no_compression	128	False	NA
101	0.736111111111111	0.771084337349398	0.474096827512677	0.729876160990712	xgboost	gcn_dim_32_pca_16	gcn	16	True	pca	16	False	NA
102	0.75	0.771084337349398	0.498452012383901	0.78405572755418	h2o	node_stats_umap_16_seed_1	node_stats	0	True	umap	0	True	1
103	0.736111111111111	0.771084337349398	0.474096827512677	0.729876160990712	xgboost	node_stats_emb_umap_16_seed_2	node_stats	0	True	umap	0	True	2
104	0.736111111111111	0.771084337349398	0.474096827512677	0.785603715170279	h2o	gcn_node_stats_cols_dim_32_umap_16_seed_2	gcn_node_stats	32	True	umap	32	True	2
105	0.75	0.769230769230769	0.497672601793439	0.747678018575851	xgboost	struc2vec_dim_64_pca_16	struc2vec	64	True	pca	64	False	NA
106	0.722222222222222	0.769230769230769	0.484561453557596	0.794891640866873	h2o	gcn_dim_64_umap_16_seed_1	gcn	16	True	umap	16	True	1
107	0.736111111111111	0.767441860465116	0.493184989085107	0.77438080495356	h2o	gcn_node_stats_cols_dim_16	gcn_node_stats	16	False	no_compression	16	False	NA
108	0.722222222222222	0.767441860465116	0.452461448334664	0.772445820433437	h2o	rolx_dim_4	rolx	4	False	no_compression	4	False	NA
109	0.75	0.765957446808511	0.510114416838275	0.754643962848297	h2o	gcn_degree_cols_dim_8	gcn_degree	8	False	no_compression	8	False	NA
110	0.722222222222222	0.765957446808511	0.469229270955042	0.767801857585139	h2o	gcn_degree_cols_dim_4	gcn_degree	4	False	no_compression	4	False	NA
111	0.722222222222222	0.765957446808511	0.460851278536571	0.758513931888545	h2o	gcn_degree_cols_dim_64_umap_16_seed_0	gcn_degree	64	True	umap	64	True	0
112	0.736111111111111	0.765432098765432	0.471125596602067	0.731424148606811	xgboost	node_stats_emb_pca_16	node_stats	0	True	pca	0	False	NA
113	0.708333333333333	0.764044943820225	0.436460836985861	0.761996904024768	h2o	gcn_dim_32_umap_16_seed_1	gcn	16	True	umap	16	True	1
114	0.736111111111111	0.764044943820225	0.493184989085107	0.756191950464396	h2o	gcn_degree_cols_dim_32_umap_16_seed_2	gcn_degree	32	True	umap	32	True	2
115	0.722222222222222	0.764044943820225	0.54611868127275	0.793343653250774	h2o	gcn_node_stats_cols_dim_64_umap_16_seed_1	gcn_node_stats	64	True	umap	64	True	1
116	0.722222222222222	0.761904761904762	0.447278419801808	0.756965944272446	h2o	rolx_dim_32_umap_16_seed_0	rolx	32	True	umap	32	True	0
117	0.722222222222222	0.761904761904762	0.447278419801808	0.780959752321981	h2o	gcn_node_stats_cols_dim_64_umap_16_seed_2	gcn_node_stats	64	True	umap	64	True	2
118	0.722222222222222	0.761904761904762	0.447278419801808	0.753869969040248	h2o	gcn_dim_16	gcn	16	False	no_compression	16	False	NA
119	0.722222222222222	0.761904761904762	0.447278419801808	0.715170278637771	xgboost	node_stats_nbrs_umap_16_seed_1	node_stats	0	True	umap	0	True	1
120	0.722222222222222	0.761904761904762	0.447278419801808	0.715170278637771	xgboost	node_stats_nbrs_pca_16	node_stats	0	True	pca	0	False	NA
121	0.722222222222222	0.761904761904762	0.447278419801808	0.715170278637771	xgboost	node_stats_emb_umap_16_seed_0	node_stats	0	True	umap	0	True	0
122	0.722222222222222	0.761904761904762	0.448916408668731	0.770897832817338	h2o	gcn_degree_cols_dim_32_pca_16	gcn_degree	32	True	pca	32	False	NA
123	0.736111111111111	0.759493670886076	0.469777766912311	0.73297213622291	xgboost	struc2vec_dim_64	struc2vec	64	False	no_compression	64	False	NA
124	0.736111111111111	0.759493670886076	0.469777766912311	0.73297213622291	xgboost	gcn_dim_8	gcn	8	False	no_compression	8	False	NA
125	0.736111111111111	0.757894736842105	0.474681416966653	0.770123839009288	h2o	gcn_node_stats_cols_dim_64_umap_16_seed_0	gcn_node_stats	64	True	umap	64	True	0
126	0.722222222222222	0.75609756097561	0.443865526579094	0.71671826625387	xgboost	struc2vec_dim_128_pca_16	struc2vec	128	True	pca	128	False	NA
127	0.722222222222222	0.75609756097561	0.443865526579094	0.71671826625387	xgboost	node_stats_emb_umap_16_seed_1	node_stats	0	True	umap	0	True	1
128	0.722222222222222	0.75609756097561	0.443865526579094	0.71671826625387	xgboost	struc2vec_dim_32	struc2vec	32	False	no_compression	32	False	NA
129	0.708333333333333	0.752941176470588	0.420416323094533	0.70046439628483	xgboost	node_stats_umap_16_seed_2	node_stats	0	True	umap	0	True	2
130	0.694444444444444	0.75	0.399281651620224	0.68421052631579	xgboost	node_stats_nbrs_emb_umap_16_seed_2	node_stats	0	True	umap	0	True	2
131	0.722222222222222	0.75	0.442041022269773	0.751934984520124	h2o	rolx_dim_32	rolx	32	False	no_compression	32	False	NA
132	0.722222222222222	0.75	0.442041022269773	0.718266253869969	xgboost	struc2vec_dim_64_umap_16_seed_1	struc2vec	64	True	umap	64	True	1
133	0.722222222222222	0.75	0.469229270955042	0.766640866873065	h2o	gcn_node_stats_cols_dim_32_umap_16_seed_0	gcn_node_stats	32	True	umap	32	True	0
134	0.708333333333333	0.747474747474747	0.456127362121867	0.748452012383901	h2o	gcn_degree_cols_dim_64_umap_16_seed_1	gcn_degree	64	True	umap	64	True	1
135	0.708333333333333	0.746987951807229	0.416630545389928	0.702012383900929	xgboost	gcn_dim_32_umap_16_seed_1	gcn	16	True	umap	16	True	1
136	0.708333333333333	0.746987951807229	0.416630545389928	0.702012383900929	xgboost	gcn_dim_128	gcn	128	False	no_compression	128	False	NA
137	0.708333333333333	0.746987951807229	0.416630545389928	0.702012383900929	xgboost	struc2vec_dim_64_umap_16_seed_0	struc2vec	64	True	umap	64	True	0
138	0.666666666666667	0.74468085106383	0.364334925694059	0.673374613003096	h2o	deepwalk_dim_128_pca_16	deepwalk	128	True	pca	128	False	NA
139	0.694444444444444	0.744186046511628	0.393444737682317	0.685758513931889	xgboost	node_stats_nbrs_umap_16_seed_0	node_stats	0	True	umap	0	True	0
140	0.722222222222222	0.743589743589744	0.441684434091678	0.719814241486068	xgboost	struc2vec_dim_32_umap_16_seed_1	struc2vec	32	True	umap	32	True	1
141	0.75	0.742268041237113	0.537377669833827	0.760835913312693	h2o	gcn_degree_cols_dim_32_umap_16_seed_0	gcn_degree	32	True	umap	32	True	0
142	0.708333333333333	0.740740740740741	0.414401444502822	0.703560371517028	xgboost	gcn_node_stats_cols_dim_4	gcn_node_stats	4	False	no_compression	4	False	NA
143	0.652777777777778	0.74	0.346932257004485	0.667956656346749	h2o	node2vec_dim_8	node2vec	8	False	no_compression	8	False	NA
144	0.666666666666667	0.739130434782609	0.35337091141178	0.621904024767802	h2o	deepwalk_dim_32_umap_16_seed_2	deepwalk	32	True	umap	32	True	2
145	0.694444444444444	0.739130434782609	0.404420509736175	0.719814241486068	h2o	gcn_degree_cols_dim_128_umap_16_seed_1	gcn_degree	128	True	umap	128	True	1
146	0.694444444444444	0.738095238095238	0.389357473352653	0.687306501547988	xgboost	gcn_node_stats_cols_dim_128_pca_16	gcn_node_stats	128	True	pca	128	False	NA
147	0.708333333333333	0.738095238095238	0.445363686451303	0.748452012383901	h2o	gcn_degree_cols_dim_32	gcn_degree	32	False	no_compression	32	False	NA
148	0.722222222222222	0.736842105263158	0.442724458204334	0.721362229102167	xgboost	struc2vec_dim_128_umap_16_seed_2	struc2vec	128	True	umap	128	True	2
149	0.722222222222222	0.736842105263158	0.442724458204334	0.721362229102167	xgboost	struc2vec_dim_128	struc2vec	128	False	no_compression	128	False	NA
150	0.722222222222222	0.736842105263158	0.442724458204334	0.721362229102167	xgboost	rolx_dim_16	rolx	16	False	no_compression	16	False	NA
151	0.680555555555556	0.735632183908046	0.366293367130388	0.630804953560372	h2o	node2vec_dim_128	node2vec	128	False	no_compression	128	False	NA
152	0.722222222222222	0.735632183908046	0.479456723384672	0.745743034055727	h2o	gcn_degree_cols_dim_64_umap_16_seed_2	gcn_degree	64	True	umap	64	True	2
153	0.694444444444444	0.731707317073171	0.38679710173321	0.688854489164087	xgboost	gcn_node_stats_cols_dim_8	gcn_node_stats	8	False	no_compression	8	False	NA
154	0.694444444444444	0.731707317073171	0.38679710173321	0.688854489164087	xgboost	rolx_dim_128_pca_16	rolx	128	True	pca	128	False	NA
155	0.652777777777778	0.730769230769231	0.318754259696818	0.678018575851393	h2o	node2vec_dim_4	node2vec	4	False	no_compression	4	False	NA
156	0.680555555555556	0.729411764705882	0.361980077413439	0.672600619195046	xgboost	node_stats_nbrs_emb_umap_16_seed_1	node_stats	0	True	umap	0	True	1
157	0.680555555555556	0.729411764705882	0.361980077413439	0.672600619195046	xgboost	gcn_dim_64_umap_16_seed_2	gcn	16	True	umap	16	True	2
158	0.722222222222222	0.727272727272727	0.460851278536571	0.724458204334365	h2o	gcn_degree_cols_dim_128_umap_16_seed_0	gcn_degree	128	True	umap	128	True	0
159	0.625	0.727272727272727	0.294278169480809	0.589009287925697	h2o	deepwalk_dim_64_umap_16_seed_2	deepwalk	64	True	umap	64	True	2
160	0.736111111111111	0.727272727272727	0.493184989085107	0.712848297213622	h2o	gcn_degree_cols_dim_32_umap_16_seed_1	gcn_degree	32	True	umap	32	True	1
161	0.708333333333333	0.727272727272727	0.414114775940244	0.706656346749226	xgboost	gcn_dim_128_umap_16_seed_0	gcn	16	True	umap	16	True	0
162	0.708333333333333	0.727272727272727	0.414114775940244	0.706656346749226	xgboost	struc2vec_dim_4	struc2vec	4	False	no_compression	4	False	NA
163	0.666666666666667	0.727272727272727	0.338886107677669	0.61687306501548	h2o	deepwalk_dim_128_umap_16_seed_0	deepwalk	128	True	umap	128	True	0
164	0.666666666666667	0.727272727272727	0.338886107677669	0.656346749226006	xgboost	gcn_degree_cols_dim_64_umap_16_seed_1	gcn_degree	64	True	umap	64	True	1
165	0.611111111111111	0.725490196078431	0.28524743481968	0.561145510835913	h2o	deepwalk_dim_64_umap_16_seed_0	deepwalk	64	True	umap	64	True	0
166	0.652777777777778	0.723404255319149	0.301697981144431	0.615325077399381	h2o	deepwalk_dim_32_umap_16_seed_1	deepwalk	32	True	umap	32	True	1
167	0.680555555555556	0.72289156626506	0.35916426326718	0.674148606811146	xgboost	gcn_node_stats_cols_dim_64_pca_16	gcn_node_stats	64	True	pca	64	False	NA
168	0.680555555555556	0.72289156626506	0.35916426326718	0.674148606811146	xgboost	struc2vec_dim_16	struc2vec	16	False	no_compression	16	False	NA
169	0.680555555555556	0.72289156626506	0.35916426326718	0.674148606811146	xgboost	rolx_dim_128_umap_16_seed_0	rolx	128	True	umap	128	True	0
170	0.666666666666667	0.72093023255814	0.334428027029969	0.657894736842105	xgboost	gcn_node_stats_cols_dim_32_pca_16	gcn_node_stats	32	True	pca	32	False	NA
171	0.694444444444444	0.719101123595506	0.421535776935517	0.729102167182663	h2o	gcn_degree_cols_dim_128_umap_16_seed_2	gcn_degree	128	True	umap	128	True	2
172	0.666666666666667	0.714285714285714	0.331436526903498	0.659442724458204	xgboost	node_stats_umap_16_seed_1	node_stats	0	True	umap	0	True	1
173	0.666666666666667	0.714285714285714	0.331436526903498	0.659442724458204	xgboost	gcn_degree_cols_dim_64_umap_16_seed_0	gcn_degree	64	True	umap	64	True	0
174	0.666666666666667	0.714285714285714	0.331436526903498	0.659442724458204	xgboost	gcn_dim_64	gcn	64	False	no_compression	64	False	NA
175	0.583333333333333	0.711538461538461	0.218095019792559	0.534829721362229	h2o	node2vec_dim_128_umap_16_seed_0	node2vec	128	True	umap	128	True	0
176	0.597222222222222	0.711538461538461	0.227028040299117	0.606037151702786	h2o	deepwalk_dim_128	deepwalk	128	False	no_compression	128	False	NA
177	0.638888888888889	0.711111111111111	0.28296056711751	0.594040247678019	h2o	node2vec_dim_32_umap_16_seed_0	node2vec	32	True	umap	32	True	0
178	0.625	0.710280373831776	0.348230471761527	0.613003095975232	h2o	deepwalk_dim_32	deepwalk	32	False	no_compression	32	False	NA
179	0.611111111111111	0.710280373831776	0.235128203334985	0.578947368421053	h2o	node2vec_dim_64	node2vec	64	False	no_compression	64	False	NA
180	0.625	0.709677419354839	0.260212988703628	0.599071207430341	h2o	node2vec_dim_32	node2vec	32	False	no_compression	32	False	NA
181	0.680555555555556	0.708860759493671	0.357405676488103	0.677244582043344	xgboost	gcn_node_stats_cols_dim_128	gcn_node_stats	128	False	no_compression	128	False	NA
182	0.680555555555556	0.708860759493671	0.357405676488103	0.677244582043344	xgboost	gcn_dim_32_umap_16_seed_2	gcn	16	True	umap	16	True	2
183	0.680555555555556	0.708860759493671	0.357405676488103	0.677244582043344	xgboost	gcn_dim_128_pca_16	gcn	16	True	pca	16	False	NA
184	0.666666666666667	0.707317073170732	0.329728676887327	0.660990712074303	xgboost	gcn_dim_64_umap_16_seed_1	gcn	16	True	umap	16	True	1
185	0.666666666666667	0.707317073170732	0.329728676887327	0.660990712074303	xgboost	gcn_dim_64_umap_16_seed_0	gcn	16	True	umap	16	True	0
186	0.666666666666667	0.707317073170732	0.329728676887327	0.660990712074303	xgboost	gcn_dim_64_pca_16	gcn	16	True	pca	16	False	NA
187	0.652777777777778	0.705882352941176	0.379884711311137	0.687306501547988	h2o	deepwalk_dim_64	deepwalk	64	False	no_compression	64	False	NA
188	0.652777777777778	0.705882352941176	0.303543831732346	0.644736842105263	xgboost	rolx_dim_4	rolx	4	False	no_compression	4	False	NA
189	0.652777777777778	0.705882352941176	0.303543831732346	0.644736842105263	xgboost	struc2vec_dim_32_pca_16	struc2vec	32	True	pca	32	False	NA
190	0.611111111111111	0.704761904761905	0.224872398171132	0.595975232198142	h2o	deepwalk_dim_128_umap_16_seed_1	deepwalk	128	True	umap	128	True	1
191	0.569444444444444	0.704761904761905	0.179361136435761	0.497678018575851	h2o	node2vec_dim_128_umap_16_seed_2	node2vec	128	True	umap	128	True	2
192	0.597222222222222	0.703703703703704	0.227028040299117	0.573916408668731	h2o	deepwalk_dim_64_pca_16	deepwalk	64	True	pca	64	False	NA
193	0.583333333333333	0.703703703703704	0.229415733870562	0.53405572755418	h2o	node2vec_dim_16	node2vec	16	False	no_compression	16	False	NA
194	0.597222222222222	0.703703703703704	0.186765416898933	0.566176470588235	h2o	node2vec_dim_32_pca_16	node2vec	32	True	pca	32	False	NA
195	0.625	0.703703703703704	0.334428027029969	0.640866873065016	h2o	deepwalk_dim_32_pca_16	deepwalk	32	True	pca	32	False	NA
196	0.611111111111111	0.703703703703704	0.222565953629863	0.575851393188855	h2o	node2vec_dim_32_umap_16_seed_1	node2vec	32	True	umap	32	True	1
197	0.625	0.703296703296703	0.254244757038557	0.612229102167183	xgboost	deepwalk_dim_8	deepwalk	8	False	no_compression	8	False	NA
198	0.625	0.703296703296703	0.254244757038557	0.612229102167183	xgboost	gcn_node_stats_cols_dim_16	gcn_node_stats	16	False	no_compression	16	False	NA
199	0.625	0.701030927835052	0.334428027029969	0.630030959752322	h2o	emb_all_umap_16_seed_0	all_embeddings	0	True	umap	0	True	0
200	0.611111111111111	0.7	0.24702182109703	0.605263157894737	h2o	emb_all_umap_16_seed_2	all_embeddings	0	True	umap	0	True	2
201	0.625	0.7	0.245033586063896	0.587461300309598	h2o	node2vec_dim_128_umap_16_seed_1	node2vec	128	True	umap	128	True	1
202	0.666666666666667	0.7	0.32917948466898	0.662538699690402	xgboost	gcn_node_stats_cols_dim_32_umap_16_seed_0	gcn_node_stats	32	True	umap	32	True	0
203	0.666666666666667	0.7	0.329708098688154	0.620743034055727	h2o	deepwalk_dim_64_umap_16_seed_1	deepwalk	64	True	umap	64	True	1
204	0.666666666666667	0.7	0.32917948466898	0.662538699690402	xgboost	gcn_degree_cols_dim_128_pca_16	gcn_degree	128	True	pca	128	False	NA
205	0.611111111111111	0.699029126213592	0.25840163723796	0.639318885448916	h2o	deepwalk_dim_16	deepwalk	16	False	no_compression	16	False	NA
206	0.652777777777778	0.698795180722892	0.301697981144431	0.646284829721362	xgboost	node_stats_nbrs_umap_16_seed_2	node_stats	0	True	umap	0	True	2
207	0.652777777777778	0.698795180722892	0.301697981144431	0.646284829721362	xgboost	rolx_dim_64	rolx	64	False	no_compression	64	False	NA
208	0.652777777777778	0.698795180722892	0.301697981144431	0.646284829721362	xgboost	gcn_dim_32	gcn	32	False	no_compression	32	False	NA
209	0.569444444444444	0.69811320754717	0.160623141550809	0.496130030959752	h2o	node2vec_dim_64_pca_16	node2vec	64	True	pca	64	False	NA
210	0.638888888888889	0.697674418604651	0.275411316377622	0.630030959752322	xgboost	gcn_degree_cols_dim_64	gcn_degree	64	False	no_compression	64	False	NA
211	0.652777777777778	0.697247706422018	0.302443375686695	0.642801857585139	h2o	deepwalk_dim_8	deepwalk	8	False	no_compression	8	False	NA
212	0.625	0.697247706422018	0.260640820845036	0.60061919504644	h2o	deepwalk_dim_128_umap_16_seed_2	deepwalk	128	True	umap	128	True	2
213	0.583333333333333	0.697247706422018	0.167926476468674	0.529411764705882	h2o	deepwalk_dim_32_umap_16_seed_0	deepwalk	32	True	umap	32	True	0
214	0.666666666666667	0.692307692307692	0.329708098688154	0.664086687306502	xgboost	gcn_dim_128_umap_16_seed_1	gcn	16	True	umap	16	True	1
215	0.666666666666667	0.692307692307692	0.329708098688154	0.664086687306502	xgboost	rolx_dim_128_umap_16_seed_1	rolx	128	True	umap	128	True	1
216	0.625	0.691588785046729	0.299438537151131	0.637770897832817	h2o	emb_all_umap_16_seed_1	all_embeddings	0	True	umap	0	True	1
217	0.652777777777778	0.691358024691358	0.30095314030433	0.647832817337461	xgboost	rolx_dim_64_pca_16	rolx	64	True	pca	64	False	NA
218	0.652777777777778	0.691358024691358	0.30095314030433	0.647832817337461	xgboost	rolx_dim_64_umap_16_seed_2	rolx	64	True	umap	64	True	2
219	0.583333333333333	0.690909090909091	0.197234889993286	0.562693498452012	h2o	node2vec_dim_32_umap_16_seed_2	node2vec	32	True	umap	32	True	2
220	0.527777777777778	0.690909090909091	0	0.5	h2o	node2vec_dim_64_umap_16_seed_2	node2vec	64	True	umap	64	True	2
221	0.611111111111111	0.690909090909091	0.219814241486068	0.597523219814241	h2o	node2vec_dim_128_pca_16	node2vec	128	True	pca	128	False	NA
222	0.583333333333333	0.690909090909091	0.197234889993286	0.534829721362229	h2o	deepwalk_dim_4	deepwalk	4	False	no_compression	4	False	NA
223	0.555555555555556	0.690909090909091	0.229415733870562	0.530959752321981	h2o	node2vec_dim_64_umap_16_seed_0	node2vec	64	True	umap	64	True	0
224	0.611111111111111	0.690909090909091	0.247772937588052	0.529411764705882	h2o	node2vec_dim_64_umap_16_seed_1	node2vec	64	True	umap	64	True	1
225	0.638888888888889	0.69047619047619	0.273515580454343	0.631578947368421	xgboost	gcn_degree_cols_dim_8	gcn_degree	8	False	no_compression	8	False	NA
226	0.625	0.689655172413793	0.246957971504198	0.615325077399381	xgboost	gcn_node_stats_cols_dim_32_umap_16_seed_1	gcn_node_stats	32	True	umap	32	True	1
227	0.652777777777778	0.683544303797468	0.301219631276	0.64938080495356	xgboost	rolx_dim_64_umap_16_seed_1	rolx	64	True	umap	64	True	1
228	0.652777777777778	0.683544303797468	0.301219631276	0.64938080495356	xgboost	rolx_dim_128_umap_16_seed_2	rolx	128	True	umap	128	True	2
229	0.638888888888889	0.682926829268293	0.272660252041443	0.63312693498452	xgboost	node_stats_nbrs_emb_umap_16_seed_0	node_stats	0	True	umap	0	True	0
230	0.638888888888889	0.682926829268293	0.272660252041443	0.63312693498452	xgboost	gcn_node_stats_cols_dim_32_umap_16_seed_2	gcn_node_stats	32	True	umap	32	True	2
231	0.638888888888889	0.682926829268293	0.272660252041443	0.63312693498452	xgboost	gcn_dim_4	gcn	4	False	no_compression	4	False	NA
232	0.638888888888889	0.675	0.272748715868583	0.634674922600619	xgboost	gcn_node_stats_cols_dim_64_umap_16_seed_0	gcn_node_stats	64	True	umap	64	True	0
233	0.625	0.674698795180723	0.244231699021682	0.618421052631579	xgboost	gcn_dim_32_umap_16_seed_0	gcn	16	True	umap	16	True	0
234	0.625	0.674698795180723	0.244231699021682	0.618421052631579	xgboost	node_stats_umap_16_seed_0	node_stats	0	True	umap	0	True	0
235	0.611111111111111	0.674418604651163	0.216394605725274	0.602167182662539	xgboost	gcn_degree_cols_dim_32_pca_16	gcn_degree	32	True	pca	32	False	NA
236	0.638888888888889	0.666666666666667	0.273719930986392	0.636222910216718	xgboost	gcn_dim_128_umap_16_seed_2	gcn	16	True	umap	16	True	2
237	0.638888888888889	0.666666666666667	0.273719930986392	0.636222910216718	xgboost	gcn_degree_cols_dim_128	gcn_degree	128	False	no_compression	128	False	NA
238	0.597222222222222	0.666666666666667	0.187290273691103	0.587461300309598	xgboost	deepwalk_dim_16	deepwalk	16	False	no_compression	16	False	NA
239	0.611111111111111	0.666666666666667	0.215594634005188	0.603715170278638	xgboost	gcn_degree_cols_dim_64_pca_16	gcn_degree	64	True	pca	64	False	NA
240	0.625	0.666666666666667	0.244228988205085	0.619969040247678	xgboost	rolx_dim_32_pca_16	rolx	32	True	pca	32	False	NA
241	0.625	0.666666666666667	0.244228988205085	0.619969040247678	xgboost	gcn_node_stats_cols_dim_128_umap_16_seed_2	gcn_node_stats	128	True	umap	128	True	2
242	0.611111111111111	0.666666666666667	0.215594634005188	0.603715170278638	xgboost	gcn_node_stats_cols_dim_64_umap_16_seed_1	gcn_node_stats	64	True	umap	64	True	1
243	0.611111111111111	0.666666666666667	0.215594634005188	0.603715170278638	xgboost	gcn_node_stats_cols_dim_32	gcn_node_stats	32	False	no_compression	32	False	NA
244	0.583333333333333	0.659090909090909	0.157699475850004	0.572755417956656	xgboost	deepwalk_dim_32	deepwalk	32	False	no_compression	32	False	NA
245	0.597222222222222	0.658823529411765	0.186671340370159	0.589009287925697	xgboost	node2vec_dim_128	node2vec	128	False	no_compression	128	False	NA
246	0.611111111111111	0.658536585365854	0.21559182719556	0.605263157894737	xgboost	node2vec_dim_8	node2vec	8	False	no_compression	8	False	NA
247	0.625	0.658227848101266	0.245033586063896	0.621517027863777	xgboost	node2vec_dim_128_pca_16	node2vec	128	True	pca	128	False	NA
248	0.625	0.658227848101266	0.245033586063896	0.621517027863777	xgboost	gcn_node_stats_cols_dim_64_umap_16_seed_2	gcn_node_stats	64	True	umap	64	True	2
249	0.625	0.658227848101266	0.245033586063896	0.621517027863777	xgboost	rolx_dim_64_umap_16_seed_0	rolx	64	True	umap	64	True	0
250	0.638888888888889	0.657894736842105	0.275541795665635	0.637770897832817	xgboost	gcn_node_stats_cols_dim_64	gcn_node_stats	64	False	no_compression	64	False	NA
251	0.583333333333333	0.651162790697674	0.157377895072927	0.574303405572755	xgboost	deepwalk_dim_128_umap_16_seed_1	deepwalk	128	True	umap	128	True	1
252	0.597222222222222	0.650602409638554	0.186765416898933	0.590557275541796	xgboost	gcn_degree_cols_dim_4	gcn_degree	4	False	no_compression	4	False	NA
253	0.597222222222222	0.650602409638554	0.186765416898933	0.590557275541796	xgboost	rolx_dim_8	rolx	8	False	no_compression	8	False	NA
254	0.597222222222222	0.650602409638554	0.186765416898933	0.590557275541796	xgboost	gcn_degree_cols_dim_64_umap_16_seed_2	gcn_degree	64	True	umap	64	True	2
255	0.611111111111111	0.65	0.216317947068187	0.606811145510836	xgboost	gcn_node_stats_cols_dim_128_umap_16_seed_0	gcn_node_stats	128	True	umap	128	True	0
256	0.611111111111111	0.65	0.216317947068187	0.606811145510836	xgboost	gcn_degree_cols_dim_32_umap_16_seed_0	gcn_degree	32	True	umap	32	True	0
257	0.583333333333333	0.642857142857143	0.157673687556033	0.575851393188855	xgboost	rolx_dim_32_umap_16_seed_1	rolx	32	True	umap	32	True	1
258	0.583333333333333	0.642857142857143	0.157673687556033	0.575851393188855	xgboost	node2vec_dim_32	node2vec	32	False	no_compression	32	False	NA
259	0.583333333333333	0.642857142857143	0.157673687556033	0.575851393188855	xgboost	gcn_degree_cols_dim_32	gcn_degree	32	False	no_compression	32	False	NA
260	0.611111111111111	0.641025641025641	0.21773176328463	0.608359133126935	xgboost	gcn_dim_16	gcn	16	False	no_compression	16	False	NA
261	0.625	0.64	0.248937160037886	0.624613003095975	xgboost	rolx_dim_32	rolx	32	False	no_compression	32	False	NA
262	0.625	0.64	0.248937160037886	0.624613003095975	xgboost	gcn_degree_cols_dim_128_umap_16_seed_2	gcn_degree	128	True	umap	128	True	2
263	0.569444444444444	0.635294117647059	0.128235094689066	0.561145510835913	xgboost	deepwalk_dim_128_pca_16	deepwalk	128	True	pca	128	False	NA
264	0.569444444444444	0.635294117647059	0.128235094689066	0.561145510835913	xgboost	deepwalk_dim_32_umap_16_seed_2	deepwalk	32	True	umap	32	True	2
265	0.583333333333333	0.634146341463415	0.158523402349676	0.577399380804954	xgboost	gcn_node_stats_cols_dim_128_umap_16_seed_1	gcn_node_stats	128	True	umap	128	True	1
266	0.611111111111111	0.631578947368421	0.219814241486068	0.609907120743034	xgboost	gcn_degree_cols_dim_128_umap_16_seed_1	gcn_degree	128	True	umap	128	True	1
267	0.555555555555556	0.627906976744186	0.098361184420579	0.546439628482972	xgboost	deepwalk_dim_128_umap_16_seed_2	deepwalk	128	True	umap	128	True	2
268	0.569444444444444	0.626506024096385	0.129299134776185	0.562693498452012	xgboost	gcn_degree_cols_dim_32_umap_16_seed_2	gcn_degree	32	True	umap	32	True	2
269	0.569444444444444	0.626506024096385	0.129299134776185	0.562693498452012	xgboost	gcn_degree_cols_dim_32_umap_16_seed_1	gcn_degree	32	True	umap	32	True	1
270	0.541666666666667	0.620689655172414	0.067954878064914	0.531733746130031	xgboost	deepwalk_dim_64_umap_16_seed_1	deepwalk	64	True	umap	64	True	1
271	0.555555555555556	0.619047619047619	0.099752741106878	0.547987616099071	xgboost	node2vec_dim_128_umap_16_seed_1	node2vec	128	True	umap	128	True	1
272	0.555555555555556	0.619047619047619	0.099752741106878	0.547987616099071	xgboost	rolx_dim_32_umap_16_seed_0	rolx	32	True	umap	32	True	0
273	0.555555555555556	0.619047619047619	0.099752741106878	0.547987616099071	xgboost	emb_all_umap_16_seed_0	all_embeddings	0	True	umap	0	True	0
274	0.569444444444444	0.617283950617284	0.130780684006594	0.564241486068112	xgboost	gcn_degree_cols_dim_16	gcn_degree	16	False	no_compression	16	False	NA
275	0.513888888888889	0.615384615384615	0.001753412117507	0.50077399380805	xgboost	node2vec_dim_64	node2vec	64	False	no_compression	64	False	NA
276	0.541666666666667	0.611764705882353	0.069798849007973	0.53328173374613	xgboost	deepwalk_dim_128_umap_16_seed_0	deepwalk	128	True	umap	128	True	0
277	0.555555555555556	0.609756097560976	0.101454977503793	0.54953560371517	xgboost	deepwalk_dim_32_umap_16_seed_0	deepwalk	32	True	umap	32	True	0
278	0.569444444444444	0.607594936708861	0.132661495639689	0.56578947368421	xgboost	deepwalk_dim_32_pca_16	deepwalk	32	True	pca	32	False	NA
279	0.569444444444444	0.597402597402597	0.134936275306372	0.56733746130031	xgboost	node2vec_dim_4	node2vec	4	False	no_compression	4	False	NA
280	0.527777777777778	0.595238095238095	0.041831794657723	0.520123839009288	xgboost	deepwalk_dim_64_pca_16	deepwalk	64	True	pca	64	False	NA
281	0.5	0.590909090909091	-0.02348715597766	0.489164086687306	xgboost	deepwalk_dim_64	deepwalk	64	False	no_compression	64	False	NA
282	0.472222222222222	0.58695652173913	-0.096373884930485	0.458204334365325	xgboost	deepwalk_dim_128	deepwalk	128	False	no_compression	128	False	NA
283	0.569444444444444	0.586666666666667	0.137611225114111	0.568885448916409	xgboost	gcn_degree_cols_dim_128_umap_16_seed_0	gcn_degree	128	True	umap	128	True	0
284	0.527777777777778	0.585365853658537	0.044386552657909	0.521671826625387	xgboost	node2vec_dim_32_umap_16_seed_2	node2vec	32	True	umap	32	True	2
285	0.458333333333333	0.580645161290323	-0.132836001226328	0.443498452012384	xgboost	node2vec_dim_64_umap_16_seed_2	node2vec	64	True	umap	64	True	2
286	0.555555555555556	0.578947368421053	0.108359133126935	0.554179566563467	xgboost	node2vec_dim_128_umap_16_seed_0	node2vec	128	True	umap	128	True	0
287	0.527777777777778	0.575	0.047025640666997	0.523219814241486	xgboost	rolx_dim_32_umap_16_seed_2	rolx	32	True	umap	32	True	2
288	0.472222222222222	0.568181818181818	-0.083882699920215	0.461300309597523	xgboost	deepwalk_dim_64_umap_16_seed_0	deepwalk	64	True	umap	64	True	0
289	0.486111111111111	0.564705882352941	-0.047073642354214	0.477554179566563	xgboost	node2vec_dim_64_umap_16_seed_0	node2vec	64	True	umap	64	True	0
290	0.472222222222222	0.547619047619048	-0.074010098240587	0.464396284829721	xgboost	emb_all_umap_16_seed_1	all_embeddings	0	True	umap	0	True	1
291	0.472222222222222	0.547619047619048	-0.074010098240587	0.464396284829721	xgboost	deepwalk_dim_64_umap_16_seed_2	deepwalk	64	True	umap	64	True	2
292	0.513888888888889	0.545454545454546	0.023264875052823	0.511609907120743	xgboost	deepwalk_dim_4	deepwalk	4	False	no_compression	4	False	NA
293	0.486111111111111	0.54320987654321	-0.039391772291143	0.480650154798762	xgboost	node2vec_dim_32_pca_16	node2vec	32	True	pca	32	False	NA
294	0.430555555555556	0.539325842696629	-0.178522640784378	0.418730650154799	xgboost	node2vec_dim_64_pca_16	node2vec	64	True	pca	64	False	NA
295	0.5	0.538461538461538	-0.006220907522418	0.496904024767802	xgboost	node2vec_dim_32_umap_16_seed_0	node2vec	32	True	umap	32	True	0
296	0.486111111111111	0.519480519480519	-0.032570825073952	0.48374613003096	xgboost	node2vec_dim_16	node2vec	16	False	no_compression	16	False	NA
297	0.402777777777778	0.51685393258427	-0.239730403339021	0.390866873065015	xgboost	node2vec_dim_64_umap_16_seed_1	node2vec	64	True	umap	64	True	1
298	0.444444444444444	0.51219512195122	-0.126818721879741	0.438080495356037	xgboost	emb_all_umap_16_seed_2	all_embeddings	0	True	umap	0	True	2
299	0.444444444444444	0.51219512195122	-0.126818721879741	0.438080495356037	xgboost	node2vec_dim_128_umap_16_seed_2	node2vec	128	True	umap	128	True	2
300	0.486111111111111	0.506666666666667	-0.029377677271552	0.485294117647059	xgboost	node2vec_dim_32_umap_16_seed_1	node2vec	32	True	umap	32	True	1
301	0.444444444444444	0.5	-0.122266665734192	0.439628482972136	xgboost	deepwalk_dim_32_umap_16_seed_1	deepwalk	32	True	umap	32	True	1
