# Supplementary material for: Detecting anomalies in graph networks on digital markets
Source: PLoS One. 2024 Dec 23;19(12):e0315849. doi: 10.1371/journal.pone.0315849 (PMC11666048; doi:10.1371/journal.pone.0315849)
Supplement: S1 Appendix — The Technical appendix can be found under: https://www.kaggle.com/datasets/agatasko/tech-appendix. List of supplements: plots:a. 01_TwiBot_20_histograms.htmlb. 02_Bitcoin_OTC_histograms.htmlc. 03_Bitcoin_Alpha_histograms.htmld. 04_TwiBot_20_dimensionality.htmle. 05_Bitcoin_OTC_dimensionality.htmlf. 06_Bitcoin_Alpha_dimensionality.htmltables:a. 01_TwiBot_20_statistics.csvb. 02_Bitcoin_OTC_statistics.csvc. 03_Bitcoin_Alpha_statistics.csvd. 04_TwiBot_20_results.csve. 05_Bitcoin_OTC_results.csvf. 06_Bitcoin_Alpha_results.csvg. 07_TwiBot_20_compression_results.csvh. 08_Bitcoin_OTC_compression_results.csvi. 09_Bitcoin_Alpha_compression_results.csv (ZIP) [file pone.0315849.s001.zip › tech_appendix/tables/03_Bitcoin_Alpha_statistics.csv]

	sum	sum	median	median	std	std	KS p-value
y	bot	non-bot	bot	non-bot	bot	non-bot
authority	29.688927293519406	10.154203818424001	0.1316502814836132	0.044237261726725555	0.21442087862091277	0.15417130397574147	3.3408250517411934e-07
betweenness	13525239.419347499	3274889.288401184	22455.41361427378	425.28276481594946	237469.01879896494	110619.14386138796	6.8019727745262185e-12
closeness	13525239.419347499	3274889.288401184	22455.41361427378	425.28276481594946	237469.01879896494	110619.14386138796	6.8019727745262185e-12
constraint	16.438063441528282	28.690958379062774	0.0458578439051503	0.20892343761709598	0.20787247038491988	0.2739714827284851	1.2862351282477052e-12
coreness	3042.0	1205.0	24.0	7.5	11.17018953860489	10.329933809950461	7.11681521692668e-11
degree	12297.0	3350.0	54.0	9.0	119.63716705645251	70.72296322053994	7.612985373359617e-12
eccentricity	802.0	532.0	6.0	6.0	1.1510084025456941	2.6722907108277125	0.0031271243421506366
harmonic_centrality	49.534951902494946	34.12569439198246	0.364132734003173	0.3224320717181738	0.04381740419616887	0.03796376139373446	1.9167885397740448e-10
hub_score	28.385333098817778	7.600233511785536	0.1350600245905766	0.0178738895672419	0.2104503180320759	0.16023394338668095	6.959752426002342e-12
local_clustering_coef	24.446840213479902	36.72387348871486	0.1442224688617585	0.3333333333333333	0.17500739615193764	0.2962593505062147	1.1857990320871225e-09
nb_max_authority	107.53261142238318	47.10185963540394	0.8973254930390933	0.6296696867327349	0.2324436376268776	0.33462669147848895	1.1598604650269086e-05
nb_max_betweenness	123678951.394588	47929240.716671444	846480.3619840072	488709.0846828884	608067.749790015	635092.2167758489	4.686281882282998e-08
nb_max_closeness	123678951.394588	47929240.716671444	846480.3619840072	488709.0846828884	608067.749790015	635092.2167758489	4.686281882282998e-08
nb_max_constraint	82.86620900035635	31.2192461012978	0.6165376186997806	0.2605808000266018	0.3824314684231812	0.34570531592911846	0.004855156960234758
nb_max_coreness	4388.0	2448.0	34.0	34.0	2.6699871673604814	9.474450230495908	0.10121298637451541
nb_max_degree	64217.0	28004.0	416.0	393.0	217.71416397007468	256.47264579854	1.059407591765126e-06
nb_max_eccentricity	922.0	553.0	7.0	7.0	0.6000587170329731	1.1073711832119206	0.10121298637451541
nb_max_harmonic_centrality	60.37083112991036	35.02797461660325	0.475987132028888	0.4388374757623492	0.032065361150324004	0.05473355194959392	0.0001355595646951529
nb_max_hub_score	103.93577396026856	48.00692113644367	0.8063302376889648	0.7056013175405327	0.22618537376013503	0.3326024320151344	0.0001355595646951529
nb_max_local_clustering_coef	74.89280237696164	39.10463265173743	0.5	0.3999999999999999	0.3620569466688452	0.33421194822009526	0.10121298637451541
nb_max_pagerank	1.183978462459654	0.4881625850677271	0.0080302700256824	0.0056048107607925	0.0042716969916942685	0.004884271181064105	4.455513808874464e-07
nb_mean_authority	33.40992473923507	19.875182371854304	0.2428501530983175	0.2044045669114231	0.1432639849434071	0.16958060755881785	0.027543881351232532
nb_mean_authority_1	33.409924739235066	19.875182371854304	0.2428501530983175	0.2044045669114231	0.14326398494340714	0.16958060755881788	0.027543881351232532
nb_mean_authority_2	13.42220300445758	11.433942235642807	0.0948022588910401	0.1363828149462629	0.038422622269216396	0.06323868989338206	1.1263598606244573e-10
nb_mean_authority_3	6.045516469256508	5.655380194145581	0.0417315773010878	0.0549824428584033	0.013158455845261822	0.04100521592222179	1.651544390241216e-11
nb_mean_authority_4	4.676743713590733	3.2487189900681734	0.0349910205412052	0.0362007642616552	0.0035041455202205578	0.01021691985008812	2.602016508075167e-13
nb_mean_betweenness	19553806.212769013	10212879.383936225	110905.67082028184	95458.56754605463	124668.66214056182	108435.69587741212	0.10121298637451541
nb_mean_betweenness_1	19553806.212769013	10212879.383936225	110905.67082028184	95458.5675460546	124668.66214056182	108435.69587741212	0.10121298637451541
nb_mean_betweenness_2	4744748.890137089	4517077.47939911	30267.72658499987	46087.18170730911	23204.5989231885	40396.02045075465	8.648223704580489e-10
nb_mean_betweenness_3	1585777.4450783697	1723128.9947717553	10512.10635846656	14307.457053791362	4936.4125265688335	19364.07458663141	4.21637198014611e-11
nb_mean_betweenness_4	1186890.8406150127	813329.770714042	8860.600721602159	9138.762976919665	1166.7472599115663	3722.8570157460786	8.791385767840289e-13
nb_mean_closeness	19553806.212769013	10212879.383936225	110905.67082028184	95458.56754605463	124668.66214056182	108435.69587741212	0.10121298637451541
nb_mean_closeness_1	19553806.212769013	10212879.383936225	110905.67082028184	95458.5675460546	124668.66214056182	108435.69587741212	0.10121298637451541
nb_mean_closeness_2	4744748.890137089	4517077.47939911	30267.72658499987	46087.18170730911	23204.5989231885	40396.02045075465	8.648223704580489e-10
nb_mean_closeness_3	1585777.4450783697	1723128.9947717553	10512.10635846656	14307.457053791362	4936.4125265688335	19364.07458663141	4.21637198014611e-11
nb_mean_closeness_4	1186890.8406150127	813329.770714042	8860.600721602159	9138.762976919665	1166.7472599115663	3722.8570157460786	8.791385767840289e-13
nb_mean_constraint	16.736312839230116	10.45497223667794	0.10875792842657	0.0939465343933736	0.0912298229896106	0.0986933921822014	0.011117485544158867
nb_mean_constraint_1	16.736312839230113	10.454972236677936	0.10875792842657	0.0939465343933736	0.0912298229896106	0.09869339218220141	0.011117485544158867
nb_mean_constraint_2	37.24549718984875	20.964886531854717	0.2745909071747683	0.2322483894981576	0.07175279540914471	0.09123312894094043	0.06080100786671525
nb_mean_constraint_3	60.47961160845918	32.53428644940144	0.4810328158390076	0.403145519064699	0.06124188607195543	0.09265204662805099	7.446253335266572e-06
nb_mean_constraint_4	69.57424472800099	42.053215579256666	0.5362370548943624	0.5243558309751556	0.02334344308405382	0.047976223094323124	1.5787026164831264e-06
nb_mean_coreness	2934.9844281912992	1768.2931069825229	23.18796992481203	22.0	5.855587080117212	8.26018771261063	0.00513910053733955
nb_mean_coreness_1	2934.9844281912992	1768.2931069825229	23.18796992481203	22.0	5.855587080117212	8.26018771261063	0.00513910053733955
nb_mean_coreness_2	1796.6340090744288	1305.7187053432497	13.494328922495274	16.213375796178344	2.8171824467051	4.601794890036295	4.213764164973622e-09
nb_mean_coreness_3	1074.3961919895567	847.4291491350192	7.685704960835509	9.348729792147806	1.505340199575402	3.5321062193064137	1.6111586788894775e-11
nb_mean_coreness_4	903.6300088819603	602.0283012792581	6.804229934924078	6.95679012345679	0.4782519190907776	1.140986768346741	2.602016508075167e-13
nb_mean_degree	15608.588823134707	9038.317625745949	99.39473684210526	87.5	77.83119993633605	79.66029082438001	0.058574870824526004
nb_mean_degree_1	15608.588823134707	9038.317625745949	99.39473684210526	87.5	77.83119993633605	79.66029082438001	0.058574870824526004
nb_mean_degree_2	5090.549988519899	4449.504411662476	34.95920617420066	49.19875776397515	17.40172092633766	28.712707527115853	4.21637198014611e-11
nb_mean_degree_3	2202.5012974784513	2055.1128040997537	15.154699738903394	19.612009237875288	4.950000325271271	16.137918362699804	1.6111586788894775e-11
nb_mean_degree_4	1743.1686049451998	1180.325743276068	13.066702819956616	13.424242424242424	1.3215149517821905	3.7297689667241314	2.602016508075167e-13
nb_mean_eccentricity	782.8859039391859	482.9042620903083	6.0	6.0	0.3439199790741089	1.0097440804602058	0.0013734548660007699
nb_mean_eccentricity_1	782.8859039391859	482.9042620903083	6.0	6.0	0.3439199790741089	1.0097440804602058	0.0013734548660007699
nb_mean_eccentricity_2	774.0842571038406	478.94611949509135	5.9338235294117645	5.9423076923076925	0.20376424957105874	0.9567679661918465	0.0008138505100580756
nb_mean_eccentricity_3	756.8835783257099	472.5061131112279	5.766612641815235	5.772585669781932	0.08211184550555128	0.8470480395032873	3.3030327895460023e-06
nb_mean_eccentricity_4	759.0922170520155	468.3265324731485	5.794482758620689	5.773865199449793	0.031112056168114605	0.8151067176244355	2.2488035777134763e-06
nb_mean_harmonic_centrality	48.14977924362229	30.23144288780521	0.3697166392263425	0.3652637230217799	0.02693738483610873	0.03481589999691334	0.02569077869093156
nb_mean_harmonic_centrality_1	48.14977924362229	30.23144288780521	0.3697166392263425	0.36526372302178	0.026937384836108736	0.034815899996913334	0.02569077869093156
nb_mean_harmonic_centrality_2	44.094599914810644	28.44676010145627	0.3350641971888311	0.343150305273787	0.009484169244517629	0.018699481921827674	8.655451830942919e-08
nb_mean_harmonic_centrality_3	40.752501483994514	26.655728664212162	0.3091776801147657	0.3183155871323427	0.007743497407584838	0.014778247725140265	4.401044639432836e-12
nb_mean_harmonic_centrality_4	39.283028711563944	25.241175452853653	0.2990303009277792	0.3016316176321229	0.0030465287910590505	0.007427903411347685	7.781865244842839e-15
nb_mean_hub_score	32.30973017599848	19.824767904728738	0.2403168701548959	0.2034084800899207	0.13913338067074452	0.18043148646326512	0.0066147571995557545
nb_mean_hub_score_1	32.309730175998475	19.824767904728734	0.2403168701548958	0.2034084800899206	0.13913338067074454	0.1804314864632651	0.0066147571995557545
nb_mean_hub_score_2	12.597057626150807	10.969181956216127	0.0884797151908493	0.130464508736085	0.03659807226466017	0.06393094866641372	5.046253078915307e-11
nb_mean_hub_score_3	5.504782206262052	5.1582468043630785	0.037697888803851	0.0502690383986805	0.012613080016136896	0.03968933433219516	1.6111586788894775e-11
nb_mean_hub_score_4	4.237728226432057	2.89061109175658	0.0316874974059987	0.0327795943189412	0.003373594949866192	0.011049992012615728	2.602016508075167e-13
nb_mean_local_clustering_coef	20.965228417060572	18.589081162982243	0.1473292891242775	0.1777996149775623	0.07689021079582496	0.19332176113087537	0.0003251470008261325
nb_mean_local_clustering_coef_1	20.96522841706057	18.58908116298224	0.1473292891242774	0.1777996149775623	0.07689021079582495	0.19332176113087537	0.0003251470008261325
nb_mean_local_clustering_coef_2	34.2500437855758	24.00516397503385	0.281245171124755	0.2741796544583849	0.0502861069405854	0.14109102228992357	0.00018277757525134064
nb_mean_local_clustering_coef_3	36.64845734790627	24.662799921832857	0.2805642423298053	0.287098606734021	0.013997774575554752	0.10604100408410093	1.965919556041972e-09
nb_mean_local_clustering_coef_4	36.17647183988851	24.59346013512949	0.2763633596872465	0.2769604561158283	0.004399205263173722	0.10162043226207289	1.5852264994029217e-11
nb_mean_nb_max_authority_1	101.28820914507911	61.200085511090286	0.8085217250441326	0.8136226850975271	0.14430258034744922	0.24197784511713935	0.0007515153966293817
nb_mean_nb_max_authority_2	91.93900182239342	56.32649445750255	0.7017013320562526	0.7306976911252145	0.06825632153671597	0.18002897582547658	8.989449221238202e-06
nb_mean_nb_max_authority_3	70.10501490159407	49.367240442015444	0.5212522696625979	0.5984046738005052	0.055996526999303874	0.1296003656449158	3.969560538508461e-12
nb_mean_nb_max_authority_4	59.75879830668561	39.59218813188008	0.4509968167935484	0.4654345587673776	0.01962618422406998	0.09332366911794107	1.7077520350592658e-13
nb_mean_nb_max_betweenness_1	118263480.74733476	68416807.1251489	912113.0463196426	809622.2337080537	228351.75772349333	384687.7724171547	0.004018253845923387
nb_mean_nb_max_betweenness_2	110898965.80703698	67509781.11015043	827679.2042374376	822921.7212583802	169108.74452355347	228501.2057627982	0.018447072117384427
nb_mean_nb_max_betweenness_3	83585648.12634102	58682215.94693821	624916.748911662	686535.0223071519	70815.44613896483	170563.9151631234	8.8963732601461e-10
nb_mean_nb_max_betweenness_4	70926104.79202922	47212345.86066483	535345.8281162095	552143.8588741709	22420.89341865318	121762.37246002987	3.508594314065891e-13
nb_mean_nb_max_closeness_1	118263480.74733476	68416807.1251489	912113.0463196426	809622.2337080537	228351.75772349333	384687.7724171547	0.004018253845923387
nb_mean_nb_max_closeness_2	110898965.80703698	67509781.11015043	827679.2042374376	822921.7212583802	169108.74452355347	228501.2057627982	0.018447072117384427
nb_mean_nb_max_closeness_3	83585648.12634102	58682215.94693821	624916.748911662	686535.0223071519	70815.44613896483	170563.9151631234	8.8963732601461e-10
nb_mean_nb_max_closeness_4	70926104.79202922	47212345.86066483	535345.8281162095	552143.8588741709	22420.89341865318	121762.37246002987	3.508594314065891e-13
nb_mean_nb_max_constraint_1	88.11901423343507	58.25683867637369	0.6757351632519758	0.68	0.16744904266756536	0.19426851977742607	0.0017508692191363204
nb_mean_nb_max_constraint_2	57.58373286678639	40.74647009036218	0.4256822809207869	0.479465441077832	0.07488262691088901	0.09211444157099616	3.280104601326573e-07
nb_mean_nb_max_constraint_3	41.47921113910972	30.20831777102853	0.304176147326489	0.3430981811855041	0.03456330478264318	0.07514710251822476	2.2615709766477848e-12
nb_mean_nb_max_constraint_4	38.26876794790536	24.95273718507803	0.2907985445060133	0.2909814712430099	0.01079256362972119	0.025589423081059274	6.824586403736372e-09
nb_mean_nb_max_coreness_1	4287.481446379346	2594.1504705513935	33.61764705882353	34.0	2.0042317050292686	6.286747798037178	0.0013229372288597234
nb_mean_nb_max_coreness_2	4284.593258865214	2535.3181269708243	32.8814479638009	32.915162454873645	0.7726196964968137	6.4321797842403425	0.0007704996459342662
nb_mean_nb_max_coreness_3	3969.769372956664	2548.302591771127	30.23967551622419	31.641579272054287	1.1202982442896408	4.621678374972264	5.155207933499934e-13
nb_mean_nb_max_coreness_4	3667.0311665049826	2351.4629479590544	27.816135084427767	28.493540051679588	0.5966146498180632	3.922534216811798	1.7077520350592658e-13
nb_mean_nb_max_degree_1	60615.9177390987	35897.83997433522	476.2857142857143	445.8095238095238	92.17981545763837	158.06135974432328	0.015481443128735171
nb_mean_nb_max_degree_2	57749.08084802439	35261.43492235938	435.325	453.3282442748092	67.03126648221549	111.12471082104238	0.00035265786188620426
nb_mean_nb_max_degree_3	44675.76863811627	31050.038454876038	334.85735567970204	371.1381733021077	33.340069285425415	82.74078854112189	1.0966514407256348e-10
nb_mean_nb_max_degree_4	38316.154521920515	25359.40812069935	289.3886804252658	298.3113695090439	11.388980239081315	61.42445001672508	3.508594314065891e-13
nb_mean_nb_max_eccentricity_1	923.2478711640575	580.7826757818162	7.0	7.085714285714285	0.25931107263674413	1.0308134278745356	0.00022311031642218573
nb_mean_nb_max_eccentricity_2	875.784949791962	547.6513798741152	6.679028132992327	6.745318352059925	0.1525842956989188	0.9209728458541442	5.774548304755283e-07
nb_mean_nb_max_eccentricity_3	854.6278479885708	535.6489411449351	6.506004803843075	6.5249424405218726	0.053042663921331085	0.8781870587535662	4.787921453947278e-08
nb_mean_nb_max_eccentricity_4	854.7645828217808	529.8217575838034	6.525708943596136	6.511909917713296	0.01803690415361967	0.8515316534645825	3.4096040552313077e-06
nb_mean_nb_max_harmonic_centrality_1	59.620987290098576	37.248648982564234	0.4586695325338233	0.4588263484928341	0.018454513373829768	0.03731244322453788	0.0009938312126807243
nb_mean_nb_max_harmonic_centrality_2	58.66031086811008	36.43271726075002	0.447816380986636	0.4504323862859717	0.008222535210721655	0.03453236382127604	0.00025786645140175705
nb_mean_nb_max_harmonic_centrality_3	55.66334071234297	35.81417646919441	0.4236761956329173	0.4339929580225051	0.008327211130245956	0.025018338632309588	2.1625761375832065e-13
nb_mean_nb_max_harmonic_centrality_4	53.72568887037886	34.31951389557233	0.4091369174624426	0.4129620793289875	0.0037835930663271907	0.01940104344957154	1.7077520350592658e-13
nb_mean_nb_max_hub_score_1	98.71576637016958	61.110353562905225	0.7904027622375643	0.7969275122814805	0.14558488730800467	0.22631449181812033	0.0002484626196908187
nb_mean_nb_max_hub_score_2	89.77201115568323	55.220371231936774	0.6868049278876935	0.7317472804071338	0.06567109356945654	0.1829795044007074	4.123970736910248e-07
nb_mean_nb_max_hub_score_3	68.81969151272969	48.47928774501566	0.5121953153916653	0.5860293590364786	0.05423763124739284	0.13290142200221097	2.2615709766477848e-12
nb_mean_nb_max_hub_score_4	58.67209541541768	38.77614628285382	0.4427983084720149	0.4570402155355416	0.019217313666950248	0.0938671898208439	1.7077520350592658e-13
nb_mean_nb_max_local_clustering_coef_1	79.76598756621576	56.65108208968861	0.6064936818710681	0.6785714285714285	0.1751216551374248	0.20960958688213338	1.837371971334165e-05
nb_mean_nb_max_local_clustering_coef_2	49.14557503474683	39.97120744552891	0.3640594977479246	0.4526779962346368	0.0655786576574343	0.16749701023779281	3.435024921725923e-13
nb_mean_nb_max_local_clustering_coef_3	34.1287832371347	27.125228729763794	0.2504730397157174	0.287100893250406	0.030071392653264244	0.13217210943751756	6.033935048326082e-13
nb_mean_nb_max_local_clustering_coef_4	30.41917646169002	21.66046671898779	0.2304797874326536	0.235033076408531	0.008659969205171756	0.11915539352491052	2.7766599614240244e-14
nb_mean_nb_max_pagerank_1	1.101966010936082	0.6413321272970748	0.0087605402373018	0.0079296690630758	0.0017279846762507166	0.0030590602559037337	0.011001493367876895
nb_mean_nb_max_pagerank_2	1.0407667664470046	0.6363392878015232	0.0078811895191978	0.0080266090722051	0.0013029189466505844	0.0019183151425228608	0.0021383040489689107
nb_mean_nb_max_pagerank_3	0.8021922627010671	0.5548299053836225	0.0060077455968721	0.0065567334981576	0.0005964282883090473	0.0014472040277330336	1.866786341264281e-10
nb_mean_nb_max_pagerank_4	0.6912807208837081	0.456864204826129	0.0052221672275664	0.0053752885851226	0.00019865680552598304	0.001070581061629885	3.508594314065891e-13
nb_mean_nb_mean_authority_1	28.12872689842904	16.32007524696027	0.2163864002799955	0.2066781230411359	0.06598805902470192	0.07496484752389551	0.042312290791054454
nb_mean_nb_mean_authority_2	39.72455474567366	22.02018618830049	0.3130028004248523	0.2874535301855206	0.05888409890325454	0.09056721254265244	0.0931820519542923
nb_mean_nb_mean_authority_3	36.42910990276503	23.870052398619553	0.2780541333421149	0.2979396840307559	0.019870202706601364	0.05533269744989179	1.1966385655160429e-10
nb_mean_nb_mean_authority_4	32.1947155261713	21.189028652195564	0.2436076373674189	0.251307533040534	0.007694362639959348	0.04352260357017357	1.7077520350592658e-13
nb_mean_nb_mean_betweenness_1	15907017.55187282	8016474.758529436	107752.11581206956	89068.04111240397	80372.60795172665	45976.55614799595	0.10121298637451541
nb_mean_nb_mean_betweenness_2	32259332.828514244	15787369.250065006	220851.86240540328	184598.08484105772	107682.38859736908	115919.02558526756	2.301676062061905e-06
nb_mean_nb_mean_betweenness_3	34125192.948977426	20913058.609472588	258105.26096436183	252379.19349614272	31877.442572340075	77628.18925717323	5.4950894461932406e-05
nb_mean_nb_mean_betweenness_4	30662679.648221686	20195018.976307496	232345.18343649808	239389.74352461577	8850.372631515203	47628.73918974006	1.3775151325827447e-13
nb_mean_nb_mean_closeness_1	15907017.55187282	8016474.758529436	107752.11581206956	89068.04111240397	80372.60795172665	45976.55614799595	0.10121298637451541
nb_mean_nb_mean_closeness_2	32259332.828514244	15787369.250065006	220851.86240540328	184598.08484105772	107682.38859736908	115919.02558526756	2.301676062061905e-06
nb_mean_nb_mean_closeness_3	34125192.948977426	20913058.609472588	258105.26096436183	252379.19349614272	31877.442572340075	77628.18925717323	5.4950894461932406e-05
nb_mean_nb_mean_closeness_4	30662679.648221686	20195018.976307496	232345.18343649808	239389.74352461577	8850.372631515203	47628.73918974006	1.3775151325827447e-13
nb_mean_nb_mean_constraint_1	18.898511737863384	14.67844845528721	0.1332910023885322	0.1483536472463369	0.03967295009794093	0.08055267368489225	1.809371206725129e-05
nb_mean_nb_mean_constraint_2	14.22898383335403	10.758818164603307	0.1049852517082376	0.1134078693906041	0.015604446482114431	0.05616478567211931	1.4538514025485192e-05
nb_mean_nb_mean_constraint_3	13.693352996273916	9.361738522694614	0.1042991567318827	0.1034675216961105	0.00302054902442052	0.04517905071091339	0.00012331402571016164
nb_mean_nb_mean_constraint_4	14.609431554170376	9.498938848540707	0.1122179181283412	0.1081321438597492	0.0026253935520679905	0.04147660251081416	5.172673443604796e-06
nb_mean_nb_mean_coreness_1	2743.949507282188	1601.4444199737602	21.30950653262069	20.55820432965428	3.102427571450673	5.059461795526415	0.06936642220741349
nb_mean_nb_mean_coreness_2	3126.1281837865354	1834.6022484882023	24.332246936068703	24.094590303469648	1.8251842434684362	4.920952388262932	0.042312290791054454
nb_mean_nb_mean_coreness_3	3044.270525235156	1930.1802417605466	23.23220323559809	23.99901718064079	0.6396284677483189	3.362457647770583	4.4280011300920547e-11
nb_mean_nb_mean_coreness_4	2857.5756448052553	1828.0920179414093	21.702154952655373	22.197427342163444	0.3752158928749977	2.8294080628089917	1.7077520350592658e-13
nb_mean_nb_mean_degree_1	12821.483202324986	6972.845118443824	92.64716408258016	84.34333226541861	39.75774593029917	32.13323465113717	0.08436194571174468
nb_mean_nb_mean_degree_2	21502.501583267116	11278.049064780482	158.0055545736675	138.02817932750682	46.89137587160037	58.0413821984027	0.002304167948312615
nb_mean_nb_mean_degree_3	21379.262657549865	13424.561811766156	161.4464295290607	161.08153188343746	13.135833868804486	37.99588576040549	3.883322663681831e-05
nb_mean_nb_mean_degree_4	19238.653931006804	12599.232176347377	145.7668003833088	150.09222088332567	4.552882026110946	27.331818240892733	1.3775151325827447e-13
nb_mean_nb_mean_eccentricity_1	786.4319710481501	485.3734794909239	5.99457789660535	5.989606399938519	0.14473143732540691	0.9518539023370317	0.000647936451636175
nb_mean_nb_mean_eccentricity_2	777.4045141516749	479.32972922905714	5.9385025405005125	5.933825617764344	0.06957848312008885	0.8984409831906633	0.025168370073252892
nb_mean_nb_mean_eccentricity_3	781.552446888745	483.460131488563	5.965762812583457	5.948796967424392	0.027760122734756847	0.8530020949531285	0.0035685318844259255
nb_mean_nb_mean_eccentricity_4	789.5067731110493	486.9303535688048	6.031699763844544	6.007077915987949	0.01641099226042935	0.8491514862178138	2.3156992044751374e-07
nb_mean_nb_mean_harmonic_centrality_1	47.33432610178605	29.473601920584585	0.3624053890391447	0.3615880805086878	0.01386924467797573	0.021381560052545552	0.05716346752368938
nb_mean_nb_mean_harmonic_centrality_2	49.444350458858814	30.606642970736313	0.3785685760698849	0.3747462173640539	0.010354100924778809	0.021577447902271247	0.06991912791486729
nb_mean_nb_mean_harmonic_centrality_3	49.02763479713377	31.09316927893014	0.3746691094403645	0.3773039114777312	0.003537195354891106	0.015127624115158072	2.0065360594313681e-10
nb_mean_nb_mean_harmonic_centrality_4	48.035664341396895	30.600677893710657	0.3661732947623739	0.3688278815575914	0.0020288656367534975	0.011160108011915592	8.93351869740889e-14
nb_mean_nb_mean_hub_score_1	27.13842134240242	15.67137977443922	0.207354121986171	0.1960782573609558	0.06544521846698051	0.07432087277337139	0.0768561737089355
nb_mean_nb_mean_hub_score_2	38.786015003537	21.52384134146604	0.3077687253666455	0.2866147825784408	0.058392696787028076	0.09419649112756158	0.0931820519542923
nb_mean_nb_mean_hub_score_3	35.686510068002995	23.427981002024822	0.2726568192886833	0.2925266568790388	0.019393211657872843	0.05717787803487533	1.651544390241216e-11
nb_mean_nb_mean_hub_score_4	31.545377576616005	20.68486434646851	0.2386978546229855	0.2462862481392669	0.007547833637064601	0.04617534904717234	1.7077520350592658e-13
nb_mean_nb_mean_local_clustering_coef_1	23.04041213400357	20.71267414635174	0.1737496317519228	0.211071609720252	0.048921213467511084	0.16255594063082573	5.438420214165352e-09
nb_mean_nb_mean_local_clustering_coef_2	17.12363836281107	15.907240537668502	0.1299503651408415	0.153212934760329	0.01552276020674168	0.15358290691910295	2.493727981656431e-16
nb_mean_nb_mean_local_clustering_coef_3	15.321648155426113	12.12497499646938	0.1159579419631304	0.1205411225079358	0.005778907785776131	0.12609100623171604	2.1672535409395984e-12
nb_mean_nb_mean_local_clustering_coef_4	14.855634391441301	11.207631537324882	0.1132244116529806	0.1144492318667336	0.0009908864791484484	0.12667218458275517	3.89558880348449e-14
nb_mean_nb_mean_pagerank_1	0.2169285156905035	0.1158739185762727	0.0015609697231851	0.0013554691175451	0.0007136417911833367	0.000504958321311824	0.10121298637451541
nb_mean_nb_mean_pagerank_2	0.3726752296366676	0.1943782914656384	0.0026717078350644	0.0022691276518321	0.00086765092400113	0.0009949479653044754	0.0007327299518650337
nb_mean_nb_mean_pagerank_3	0.3793140140728501	0.2344193901150499	0.0028825377952941	0.0028595010175363	0.0002459400788325976	0.0006787223408204064	7.724771937378325e-05
nb_mean_nb_mean_pagerank_4	0.345265904986454	0.2253820655147099	0.0026179112272443	0.0026879657237302	7.748131859277389e-05	0.0004536131697161242	1.3775151325827447e-13
nb_mean_nb_min_authority_1	4.397804783430957	2.205695855856111	0.0224556377974809	0.0220669812247986	0.03412502238940778	0.022337692139180347	0.10121298637451541
nb_mean_nb_min_authority_2	14.738273961155238	6.723439741195018	0.1199398508361489	0.0734207167935831	0.04355596823414191	0.04830552280562376	0.0011327292613530092
nb_mean_nb_min_authority_3	18.244306619657113	10.775953842783855	0.1404663706313062	0.1397730317118409	0.01381247993334362	0.035355738422028084	7.724771937378325e-05
nb_mean_nb_min_authority_4	17.00955226193701	11.097692897535929	0.1291422177283511	0.1330266105413996	0.004999231777583984	0.018541600640366376	1.7077520350592658e-13
nb_mean_nb_min_betweenness_1	1919998.5571815572	371992.16686882736	2339.5194713488904	432.9685574253823	47239.98845503375	10964.240752316215	0.013376787564810665
nb_mean_nb_min_betweenness_2	11546267.459742265	4719781.503894915	66859.93618269952	39429.12013136266	74494.88956189228	72264.89946900595	1.059407591765126e-06
nb_mean_nb_min_betweenness_3	16997743.484579433	9342253.43479925	135277.93079294238	132319.55327042792	27477.185574770476	54996.478588413236	6.520624839009697e-05
nb_mean_nb_min_betweenness_4	16105852.073181435	10533979.26537233	122474.08775676214	125856.5178282834	7433.717731349751	24610.30512178569	4.730240440482619e-13
nb_mean_nb_min_closeness_1	1919998.5571815572	371992.16686882736	2339.5194713488904	432.9685574253823	47239.98845503375	10964.240752316215	0.013376787564810665
nb_mean_nb_min_closeness_2	11546267.459742265	4719781.503894915	66859.93618269952	39429.12013136266	74494.88956189228	72264.89946900595	1.059407591765126e-06
nb_mean_nb_min_closeness_3	16997743.484579433	9342253.43479925	135277.93079294238	132319.55327042792	27477.185574770476	54996.478588413236	6.520624839009697e-05
nb_mean_nb_min_closeness_4	16105852.073181435	10533979.26537233	122474.08775676214	125856.5178282834	7433.717731349751	24610.30512178569	4.730240440482619e-13
nb_mean_nb_min_constraint_1	2.0215684638688742	2.6112856164800413	0.011381367419103	0.0105308141900544	0.014245932272597954	0.06430480023358014	0.0019596796477534774
nb_mean_nb_min_constraint_2	2.1172725038441893	3.0708567963531195	0.0163627332362407	0.0160542462619603	0.0035051502298163494	0.06775410629975344	3.019911987012962e-05
nb_mean_nb_min_constraint_3	3.6692058979747153	2.688094194293951	0.0280392680891967	0.023143225062672	0.004967545512466177	0.053003061725605295	1.5049927392688072e-06
nb_mean_nb_min_constraint_4	5.2924284940459225	3.586171797854472	0.041416311986017	0.0366546022908252	0.0038048849567349375	0.05045246794891166	1.1352843381182431e-05
nb_mean_nb_min_coreness_1	722.9945506537862	389.4547512071761	5.086206896551724	4.444444444444445	2.9855777087748328	2.7403822452723436	0.10121298637451541
nb_mean_nb_min_coreness_2	1513.4643646280283	780.4625718462252	12.043189368770763	9.580246913580249	2.397680615885289	3.2027726932235336	0.003442834939564347
nb_mean_nb_min_coreness_3	1899.264567509	1102.9739784622402	14.81362725450902	14.341011235955056	0.9362968286420039	2.5707370123376365	0.00022002827677381889
nb_mean_nb_min_coreness_4	1885.4924857443798	1190.8288537891706	14.373866833385431	14.605855855855856	0.3242720416224682	1.5351047133056819	9.03999262005139e-12
nb_mean_nb_min_degree_1	1966.4385625564094	697.5136695964719	7.857142857142857	5.0	24.04425646027444	9.754532480569129	0.10121298637451541
nb_mean_nb_min_degree_2	8163.470080078512	3572.519578370385	55.14579256360079	36.19607843137255	34.12023518590687	35.3488433505057	0.00017831773276759665
nb_mean_nb_min_degree_3	10995.86884000637	6210.632276382778	86.83957219251337	84.40766738660908	12.076349173459525	26.951192165019638	2.6964470856726006e-05
nb_mean_nb_min_degree_4	10463.751797222283	6780.813835102614	79.58361988121288	81.6702161987738	3.7662670337902635	13.70231299591669	4.730240440482619e-13
nb_mean_nb_min_eccentricity_1	395.0812180092785	226.13318227531462	3.130434782608696	2.6923076923076925	1.1337651669923692	1.646871226451873	0.0022756829513938125
nb_mean_nb_min_eccentricity_2	555.039499530209	313.2740024151885	4.341666666666667	3.898854961832061	0.3463741871457361	0.957143475995086	0.0037906999600799164
nb_mean_nb_min_eccentricity_3	647.7206572947991	378.52775973131946	5.003724394785848	4.796436285097192	0.19100026003374843	0.8384774828821057	1.1142013659761422e-05
nb_mean_nb_min_eccentricity_4	676.0564080318474	411.6150521982882	5.176360225140713	5.128927761580822	0.06302420372971936	0.7991694769395647	9.10602962837241e-08
nb_mean_nb_min_harmonic_centrality_1	38.4825189819033	24.215314526856236	0.2936130507200282	0.2935852398967228	0.013935249831000196	0.018028954702427026	0.006920387701102644
nb_mean_nb_min_harmonic_centrality_2	41.410059057793184	25.670352224632843	0.3180842297740615	0.307587368894592	0.013169261952925134	0.014479847649500478	0.03500272373443744
nb_mean_nb_min_harmonic_centrality_3	42.989920982770755	26.873710797758303	0.3295426727210131	0.3281004156980054	0.004785056415517136	0.011345034582538119	0.002703061496991286
nb_mean_nb_min_harmonic_centrality_4	42.81517748262913	27.202180771290173	0.3267581024805865	0.3283278131426561	0.0017741861061992476	0.004344758180149262	1.5142272632690315e-13
nb_mean_nb_min_hub_score_1	3.441232998670336	1.2791002969438796	0.0153525751492565	0.0072589449047637	0.0332882028789723	0.0226909368351808	0.01998778787208342
nb_mean_nb_min_hub_score_2	13.956360061787697	6.172212206523276	0.1139052707324628	0.070805969594714	0.04302230715224206	0.04988953821941097	0.004520641168447701
nb_mean_nb_min_hub_score_3	17.602445640457436	10.327580653920636	0.1359622812363375	0.1342561678131604	0.013844740025893941	0.03527316173098635	6.520624839009697e-05
nb_mean_nb_min_hub_score_4	16.452779076342672	10.655665126392051	0.1249408866926216	0.1286843112584638	0.004921111568280786	0.02204049073103889	2.2945295455855917e-13
nb_mean_nb_min_local_clustering_coef_1	2.3201981842013444	4.787530115208753	0.0155471748696734	0.0179869374067601	0.014483891715756658	0.14833964920974663	3.0795335692189845e-05
nb_mean_nb_min_local_clustering_coef_2	3.9817590217139442	6.077238128336341	0.0318427705038988	0.0327610662918277	0.00849625782779072	0.15630530823772543	0.002573907279853466
nb_mean_nb_min_local_clustering_coef_3	6.151699439107141	5.207323586328276	0.0491515309258869	0.0438538838679718	0.006237961074527842	0.128953962402744	0.0041661050608114
nb_mean_nb_min_local_clustering_coef_4	6.923144707737465	5.888691973060222	0.0532114419792455	0.05293159383945	0.002024246656809983	0.12757887505903967	0.022557383050432183
nb_mean_nb_min_pagerank_1	0.04127684345848275	0.017668222673079565	0.0001930399723118	0.0001576252493142	0.0004448900472694199	0.00017033051415743842	0.10121298637451541
nb_mean_nb_min_pagerank_2	0.1481735109871789	0.0681625645049129	0.0009529219186779	0.0007227532771825	0.0006291050046454239	0.0006308168162158619	0.0004064671650292739
nb_mean_nb_min_pagerank_3	0.2016986718778333	0.112945083007822	0.0015957802941035	0.0015708149694663	0.00023030188582047443	0.0004940328526375274	8.798868503465422e-06
nb_mean_nb_min_pagerank_4	0.1944643056129788	0.1255412276151187	0.0014800368316226	0.0015134403816513	6.80087422210574e-05	0.0002279734412604739	1.177956317333529e-12
nb_mean_nb_std_authority_1	27.60392747009809	16.748523172699407	0.215172315599178	0.2111194914961662	0.033172547239283263	0.05805254138231146	0.011001493367876895
nb_mean_nb_std_authority_2	31.46202815758331	18.672120600009453	0.244256906609021	0.2357015920117425	0.022833885041233615	0.048083216481420485	0.0768561737089355
nb_mean_nb_std_authority_3	28.642622615479066	18.647687097181148	0.2166583456755642	0.230465731589366	0.010664938344588662	0.04164049577602097	1.2023505519828807e-13
nb_mean_nb_std_authority_4	26.802661235432392	17.10654575313801	0.2038017680729673	0.2066115458958372	0.0031691817217450874	0.03499647835694045	4.322060011879266e-14
nb_mean_nb_std_betweenness_1	27177539.184350543	15538315.295418227	203031.12343790385	181666.9153207616	72661.14201542662	76837.11164512383	0.014059865909243302
nb_mean_nb_std_betweenness_2	38118958.05328535	21059800.429904293	276323.06832809903	246939.4492966572	77253.76544579507	87017.24871590179	5.278519350705498e-06
nb_mean_nb_std_betweenness_3	36398428.146082506	23164354.539089143	274048.1421543723	275952.7371003956	18412.699914360106	59970.338207071785	2.6964470856726006e-05
nb_mean_nb_std_betweenness_4	34132229.80760434	21849064.665452834	259602.832841076	263229.75558654685	4526.482023348225	45739.08536215891	5.833534405282866e-14
nb_mean_nb_std_closeness_1	27177539.184350543	15538315.295418227	203031.12343790385	181666.9153207616	72661.14201542662	76837.11164512383	0.014059865909243302
nb_mean_nb_std_closeness_2	38118958.05328535	21059800.429904293	276323.06832809903	246939.4492966572	77253.76544579507	87017.24871590179	5.278519350705498e-06
nb_mean_nb_std_closeness_3	36398428.146082506	23164354.539089143	274048.1421543723	275952.7371003956	18412.699914360106	59970.338207071785	2.6964470856726006e-05
nb_mean_nb_std_closeness_4	34132229.80760434	21849064.665452834	259602.832841076	263229.75558654685	4526.482023348225	45739.08536215891	5.833534405282866e-14
nb_mean_nb_std_constraint_1	24.559175433442203	16.400357257111448	0.1831958682873047	0.1912246839401315	0.03989308340841669	0.06195137817881814	0.001031748083143858
nb_mean_nb_std_constraint_2	20.039531456687104	13.108624776943424	0.1487260069670066	0.1525567502063885	0.014730732558532866	0.03770571882880969	0.0017287065186847137
nb_mean_nb_std_constraint_3	19.244833085839595	12.047768271815944	0.1468209839134748	0.1460027392923047	0.0026750233457017722	0.02167633301146278	3.665014458858279e-05
nb_mean_nb_std_constraint_4	19.50049192296824	12.010367914242158	0.1489863001588829	0.1480650204971161	0.0008751262258022135	0.019374068866587744	3.642058134776997e-08
nb_mean_nb_std_coreness_1	1360.6685294227793	849.7864725255973	10.397798075444516	10.50030268645138	0.8797863394886432	2.3913378546734743	3.256574980723241e-05
nb_mean_nb_std_coreness_2	1270.087535350588	789.7527904109105	9.62291144918567	9.661460154610111	0.33666856440128035	1.7316398458380358	0.00017323344367241712
nb_mean_nb_std_coreness_3	1243.9373784787845	774.8567798456329	9.483672166766064	9.591191861279896	0.10570048107718395	1.545216376562722	7.65865132848943e-08
nb_mean_nb_std_coreness_4	1214.2889458111197	758.8172028903035	9.251456487192064	9.3353983008032	0.05823496089471652	1.4514095849597584	7.263315570137375e-14
nb_mean_nb_std_degree_1	15040.244850273884	8968.909112801082	115.49683983542349	107.13522684908465	28.24174637160251	33.67125569747529	0.02470648635048445
nb_mean_nb_std_degree_2	19595.18297866955	11196.424325001091	145.25956669009526	137.62534463311093	29.230580381155175	37.01729484392601	0.03849321906300506
nb_mean_nb_std_degree_3	18539.488069357812	11836.652818068109	140.82320327578918	143.8391275455058	7.385478087824364	28.04606375518507	7.446253335266572e-06
nb_mean_nb_std_degree_4	17443.587806998745	11135.805319127116	132.67361720903094	134.50650441476185	2.055249684403068	22.683361074133323	2.208635311771526e-14
nb_mean_nb_std_eccentricity_1	119.07289707707234	86.96025520491823	0.8707582027175382	0.9656201090462272	0.22251535401849018	0.5737162205836208	0.00016193409843919513
nb_mean_nb_std_eccentricity_2	103.72130036993892	71.68419722107438	0.7755366582339942	0.8117361015934516	0.06836066381001077	0.20693139770911978	2.583506798149547e-05
nb_mean_nb_std_eccentricity_3	99.45688915140084	63.856578871546105	0.759481311356061	0.7578012601951617	0.011893116425241552	0.046762871667741485	8.798868503465422e-06
nb_mean_nb_std_eccentricity_4	101.037511081707	63.560255858312146	0.7720159919313863	0.7688129822572453	0.004516757453967427	0.011497638315439467	7.446253335266572e-06
nb_mean_nb_std_harmonic_centrality_1	6.202102342730984	3.8301673405166787	0.0471183839879967	0.0473783945249183	0.004719563675896904	0.009964808810802684	0.004627336127816095
nb_mean_nb_std_harmonic_centrality_2	6.7611513400174275	3.9668932547337143	0.0512882414652516	0.0489277773426996	0.0026395132702900204	0.008501637838247885	7.3626972268627705e-06
nb_mean_nb_std_harmonic_centrality_3	6.826704399833528	4.206937345351137	0.0520774471005991	0.0520080947929595	0.0007138899789623013	0.007914501976500626	3.3030327895460023e-06
nb_mean_nb_std_harmonic_centrality_4	6.742101291127704	4.199945802115848	0.0514222978458984	0.0515751336995258	0.00017298373235530211	0.007673187101327898	9.994354766420704e-12
nb_mean_nb_std_hub_score_1	27.553014234507028	17.520126080114633	0.2138514838134979	0.214881947794168	0.03374355484806662	0.0620974204019462	0.0013059750295016355
nb_mean_nb_std_hub_score_2	31.442213954628773	18.842460246925256	0.244829332040806	0.2400223801520239	0.022825010684179116	0.04892789183634367	0.003483889091366404
nb_mean_nb_std_hub_score_3	28.662316429087678	18.737252303012607	0.2169816956421959	0.2337587221534856	0.01068263602607693	0.04196980088216436	9.68908734544606e-13
nb_mean_nb_std_hub_score_4	26.79206667635185	17.095238814373463	0.2037081377259681	0.2065267460817991	0.003206011865050251	0.034695316879702794	4.322060011879266e-14
nb_mean_nb_std_local_clustering_coef_1	20.490650780197114	14.911814846234156	0.1517681208318473	0.1737398146933652	0.04155205297939281	0.06593847594341813	1.0012834122026154e-06
nb_mean_nb_std_local_clustering_coef_2	15.339632618643972	11.213584557453421	0.1149317748911599	0.1312860522803016	0.01050270264333047	0.034367820622613815	3.5520578713936985e-16
nb_mean_nb_std_local_clustering_coef_3	13.428565001641221	9.07985032863201	0.1015220179758608	0.1054945428408146	0.0034389121450800948	0.01869765676754482	5.477582488485885e-13
nb_mean_nb_std_local_clustering_coef_4	13.082097821875973	8.389526281238833	0.0997700231546951	0.099985832931298	0.0006022490397857928	0.015146657871233187	2.8579953549767608e-11
nb_mean_nb_std_pagerank_1	0.255833695452405	0.1475536170504656	0.0019287288358483	0.0017969771200996	0.0005424869753237884	0.0006174971121227695	0.02470648635048445
nb_mean_nb_std_pagerank_2	0.3430053247699991	0.1927863294273298	0.0025137465326035	0.0023374967856244	0.0005734792433523588	0.0006828104097878716	0.0024808707922750087
nb_mean_nb_std_pagerank_3	0.3267167867340128	0.20679844000940478	0.0024722814189064	0.0024953208107179	0.00013559398825196498	0.0004945637436381787	6.024943043962926e-06
nb_mean_nb_std_pagerank_4	0.3082970431730878	0.19662444052468359	0.0023454048628523	0.0023766816490994	3.5163590926430633e-05	0.0003916718965987659	5.833534405282866e-14
nb_mean_pagerank	0.2630066499508117	0.1495650820591447	0.001621013964696	0.0016009546782606	0.001339187977777911	0.0011938180247058315	0.10121298637451541
nb_mean_pagerank_1	0.2630066499508065	0.14956508205914099	0.0016210139646959	0.0016009546782606	0.0013391879777779044	0.00119381802470582	0.10121298637451541
nb_mean_pagerank_2	0.088321205712046	0.0736118172369237	0.000603731522211	0.0008285002691733	0.00029241328039163433	0.0004442915357232468	5.033159859895897e-09
nb_mean_pagerank_3	0.042569333062645	0.0372367866873072	0.0002991779800185	0.0003660881976959	7.883619980670139e-05	0.0002443503354330813	5.231510143913014e-11
nb_mean_pagerank_4	0.0355920278693089	0.0239120975103552	0.0002681083783358	0.0002732949173031	2.086798914352116e-05	5.425690463588926e-05	5.5140795134895626e-14
nb_min_authority	5.737553626625936	5.985199323699574	0.0084366353431207	0.0265930027294052	0.13154106602657775	0.13516586757774657	2.1167959054486928e-09
nb_min_betweenness	2168432.372098356	1962044.3531560847	0.0	489.1427920803998	83679.36924463673	76293.4114811137	3.736309107813647e-08
nb_min_closeness	2168432.372098356	1962044.3531560847	0.0	489.1427920803998	83679.36924463673	76293.4114811137	3.736309107813647e-08
nb_min_constraint	1.4012048947038185	3.469055983012167	0.0089518418838312	0.0107921475808384	0.012208570110530932	0.0810513735052797	1.198374618329444e-14
nb_min_coreness	780.0	895.0	2.0	6.0	8.000829375681427	10.662274722717914	6.769182413753218e-08
nb_min_degree	2484.0	2414.0	2.0	9.0	65.84789051935151	63.33288068673276	1.3356352719087035e-07
nb_min_eccentricity	389.0	367.0	5.0	5.0	2.683106498352838	2.3845052763353225	2.3199082117507244e-08
nb_min_harmonic_centrality	38.303263894135654	25.97582880058457	0.286398604920553	0.3095672483694776	0.04018964080148126	0.04554263695111599	3.548979241069927e-09
nb_min_hub_score	4.462309041527433	5.73637774807691	0.0011093008627162	0.0090650321821111	0.12599568088395416	0.14967580284736914	3.413740659948762e-07
nb_min_local_clustering_coef	1.8229930124973717	7.711510037931579	0.0	0.0433219617768974	0.029007174743938127	0.17707405319818187	6.560036557526331e-13
nb_min_pagerank	0.04927951220771203	0.04491547965861044	8.94361031305865e-05	0.0002144610246117	0.0011244995297451852	0.0009672378187588034	1.6184398038630878e-10
nb_std_authority	28.440272992492588	15.460817206874207	0.2305506244838026	0.2147785780143556	0.06723815272306798	0.11218048800124668	0.004066457629050905
nb_std_betweenness	29616725.129872072	13619766.688275198	211458.93369714418	163173.00969849346	161362.00836947543	146617.5878109667	0.03468279169538507
nb_std_closeness	29616725.129872072	13619766.688275198	211458.93369714418	163173.00969849346	161362.00836947543	146617.5878109667	0.03468279169538507
nb_std_constraint	21.329581026710766	9.600069979036132	0.1695715271807245	0.0938472351445803	0.10249981610577363	0.11483058869058761	0.022131280647578168
nb_std_coreness	1268.498023928911	665.3211762448469	10.55218885101548	10.000690443172001	2.4276320998827186	5.130861913075522	0.0008484745588338114
nb_std_degree	16143.672318199893	8588.128087965857	120.95482767450503	109.68987417998594	60.19294180967958	68.74583146077426	0.00864810433211084
nb_std_eccentricity	116.58223910947059	64.26944101935293	0.7848243548172746	0.5773502691896258	0.5718120818418098	0.9746828204358926	0.0017287065186847137
nb_std_harmonic_centrality	6.132447567165532	3.283383373358399	0.047821493504250995	0.044658802556549845	0.01190726558674791	0.018880646493845542	0.022557383050432183
nb_std_hub_score	28.519080606904314	16.26984107656236	0.23608339888143148	0.2326462838812211	0.06766946614949185	0.11306716617450094	0.0004794565918946306
nb_std_local_clustering_coef	18.041323552915095	11.247307963687156	0.1184054828424011	0.1335962559502804	0.08419363403858263	0.10372922091186727	0.002670225312158748
nb_std_pagerank	0.2784484261184863	0.14105794611959846	0.0019859442006113	0.0018526876784678	0.001171913940978843	0.0012121648868323137	0.022337471826991268
pagerank	0.20129128292216675	0.05943770877874824	0.0008143731811768	0.00021719062476500001	0.0020961998192073825	0.0010853809414205799	1.3108872143253643e-11
