# Supplementary material for: Detecting anomalies in graph networks on digital markets
Source: PLoS One. 2024 Dec 23;19(12):e0315849. doi: 10.1371/journal.pone.0315849 (PMC11666048; doi:10.1371/journal.pone.0315849)
Supplement: S1 Appendix — The Technical appendix can be found under: https://www.kaggle.com/datasets/agatasko/tech-appendix. List of supplements: plots:a. 01_TwiBot_20_histograms.htmlb. 02_Bitcoin_OTC_histograms.htmlc. 03_Bitcoin_Alpha_histograms.htmld. 04_TwiBot_20_dimensionality.htmle. 05_Bitcoin_OTC_dimensionality.htmlf. 06_Bitcoin_Alpha_dimensionality.htmltables:a. 01_TwiBot_20_statistics.csvb. 02_Bitcoin_OTC_statistics.csvc. 03_Bitcoin_Alpha_statistics.csvd. 04_TwiBot_20_results.csve. 05_Bitcoin_OTC_results.csvf. 06_Bitcoin_Alpha_results.csvg. 07_TwiBot_20_compression_results.csvh. 08_Bitcoin_OTC_compression_results.csvi. 09_Bitcoin_Alpha_compression_results.csv (ZIP) [file pone.0315849.s001.zip › tech_appendix/tables/09_Bitcoin_Alpha_compression_results.csv]

embedding_type	model	pca>orig_f1	umap>orig_f1	pca>orig_auc	umap>orig_auc	pca>orig_acc	umap>orig_acc	pca>orig_mcc	umap>orig_mcc
deepwalk	h2o	0.3333333333333333	0.6666666666666666	0.6666666666666666	0.3333333333333333	0.3333333333333333	0.3333333333333333	0.3333333333333333	0.3333333333333333
deepwalk	xgboost	0.0	0.0	0.3333333333333333	0.3333333333333333	0.3333333333333333	0.3333333333333333	0.3333333333333333	0.3333333333333333
node2vec	h2o	0.0	0.3333333333333333	0.0	0.0	0.0	0.3333333333333333	0.0	0.3333333333333333
node2vec	xgboost	0.6666666666666666	0.6666666666666666	0.6666666666666666	0.6666666666666666	0.6666666666666666	0.6666666666666666	0.6666666666666666	0.6666666666666666
pygn_degree	h2o	0.6666666666666666	0.3333333333333333	0.6666666666666666	0.3333333333333333	0.3333333333333333	0.3333333333333333	0.3333333333333333	0.3333333333333333
pygn_degree	xgboost	0.6666666666666666	0.3333333333333333	0.3333333333333333	0.6666666666666666	0.6666666666666666	0.6666666666666666	0.3333333333333333	0.6666666666666666
pygn_gf	h2o	0.3333333333333333	0.0	0.6666666666666666	0.0	0.6666666666666666	0.0	0.6666666666666666	0.0
pygn_gf	xgboost	0.6666666666666666	0.3333333333333333	0.3333333333333333	0.3333333333333333	0.3333333333333333	0.3333333333333333	0.3333333333333333	0.3333333333333333
rolx	h2o	0.3333333333333333	0.3333333333333333	0.6666666666666666	0.6666666666666666	0.3333333333333333	0.0	0.3333333333333333	0.3333333333333333
rolx	xgboost	0.6666666666666666	0.3333333333333333	0.3333333333333333	0.3333333333333333	0.6666666666666666	0.3333333333333333	0.3333333333333333	0.3333333333333333
struc2vec	h2o	0.3333333333333333	0.6666666666666666	0.3333333333333333	0.6666666666666666	0.3333333333333333	0.6666666666666666	0.3333333333333333	0.6666666666666666
struc2vec	xgboost	0.0	0.3333333333333333	0.0	0.0	0.0	0.0	0.0	0.0
