# Supplementary material for: Detecting anomalies in graph networks on digital markets
Source: PLoS One. 2024 Dec 23;19(12):e0315849. doi: 10.1371/journal.pone.0315849 (PMC11666048; doi:10.1371/journal.pone.0315849)
Supplement: S1 Appendix — The Technical appendix can be found under: https://www.kaggle.com/datasets/agatasko/tech-appendix. List of supplements: plots:a. 01_TwiBot_20_histograms.htmlb. 02_Bitcoin_OTC_histograms.htmlc. 03_Bitcoin_Alpha_histograms.htmld. 04_TwiBot_20_dimensionality.htmle. 05_Bitcoin_OTC_dimensionality.htmlf. 06_Bitcoin_Alpha_dimensionality.htmltables:a. 01_TwiBot_20_statistics.csvb. 02_Bitcoin_OTC_statistics.csvc. 03_Bitcoin_Alpha_statistics.csvd. 04_TwiBot_20_results.csve. 05_Bitcoin_OTC_results.csvf. 06_Bitcoin_Alpha_results.csvg. 07_TwiBot_20_compression_results.csvh. 08_Bitcoin_OTC_compression_results.csvi. 09_Bitcoin_Alpha_compression_results.csv (ZIP) [file pone.0315849.s001.zip › tech_appendix/tables/04_TwiBot_20_results.csv]

	acc	f1	mcc	auc	model	embedding_name	embedding_type	original_dim_number	compression	compression_name	compression_dim	is_seed	seed
0	0.658914728682171	0.770446096654275	0.271584159474975	0.690773127306731	h2o	node_stats_nbrs	node_stats	0	False	no_compression	0	False	NA
1	0.66138125440451	0.768361581920904	0.272705094353898	0.690063005825789	h2o	node_stats_nbrs_emb	node_stats	0	False	no_compression	0	False	NA
2	0.66138125440451	0.768361581920904	0.272705094353898	0.690063005825789	h2o	node_stats_emb	node_stats	0	False	no_compression	0	False	NA
3	0.647286821705426	0.76483914816493	0.242797301434976	0.665910600205227	h2o	node_stats	node_stats	0	False	no_compression	0	False	NA
4	0.630725863284003	0.758808820186406	0.187294610170118	0.630526586368978	h2o	node_stats_nbrs_pca_16	node_stats	0	True	pca	0	False	NA
5	0.616279069767442	0.757253384912959	0.168321816615827	0.611564378830948	h2o	node2vec_dim_64	node2vec	64	False	no_compression	64	False	NA
6	0.60968992248062	0.757056694813028	0.085020868283485	0.54689713344416	h2o	node2vec_dim_64_umap_16_seed_0	node2vec	64	True	umap	64	True	0
7	0.610641296687808	0.756446991404011	0.072701346392147	0.543233592466992	h2o	node2vec_dim_64_umap_16_seed_2	node2vec	64	True	umap	64	True	2
8	0.608174770965469	0.755867514805878	0.075223289278509	0.53514804973076	h2o	node2vec_dim_64_umap_16_seed_1	node2vec	64	True	umap	64	True	1
9	0.619802677942213	0.755416573598392	0.157352290072508	0.607740375862697	h2o	node_stats_nbrs_emb_umap_16_seed_0	node_stats	0	True	umap	0	True	0
10	0.61768851303735	0.754401805869075	0.147763621654094	0.602291887340494	h2o	node_stats_nbrs_emb_umap_16_seed_1	node_stats	0	True	umap	0	True	1
11	0.625088090204369	0.754314259763851	0.217807480156942	0.63683001357144	h2o	node_stats_nbrs_emb_pca_16	node_stats	0	True	pca	0	False	NA
12	0.61522198731501	0.754201209948465	0.170969463062756	0.616580431472501	h2o	node_stats_emb_pca_16	node_stats	0	True	pca	0	False	NA
13	0.615926708949965	0.754142409314823	0.14067841604103	0.591547744161798	h2o	node_stats_nbrs_emb_umap_16_seed_2	node_stats	0	True	umap	0	True	2
14	0.625088090204369	0.753603903304502	0.190472964863479	0.623046519422055	h2o	node_stats_pca_16	node_stats	0	True	pca	0	False	NA
15	0.606201550387597	0.751697381183317	0.090338184503357	0.551536486063263	h2o	node2vec_dim_128_umap_16_seed_2	node2vec	128	True	umap	128	True	2
16	0.607117688513037	0.751662971175166	0.118501046766094	0.573105791032919	h2o	node_stats_umap_16_seed_0	node_stats	0	True	umap	0	True	0
17	0.605355884425652	0.751105216622458	0.096702172419333	0.565852518164214	h2o	node_stats_nbrs_umap_16_seed_0	node_stats	0	True	umap	0	True	0
18	0.602325581395349	0.751091703056769	0.072826197452114	0.541027873473223	h2o	node2vec_dim_128_umap_16_seed_1	node2vec	128	True	umap	128	True	1
19	0.607117688513037	0.751049259995582	0.125483511497345	0.581703277833866	h2o	node_stats_nbrs_umap_16_seed_1	node_stats	0	True	umap	0	True	1
20	0.612403100775194	0.751030303030303	0.17829207413793	0.614929846539305	h2o	node2vec_dim_128	node2vec	128	False	no_compression	128	False	NA
21	0.606412966878083	0.750777432252332	0.096020717389069	0.561854011850184	h2o	node_stats_nbrs_umap_16_seed_2	node_stats	0	True	umap	0	True	2
22	0.601127554615927	0.750440917107584	0.054334325309801	0.523317896509492	h2o	rolx_dim_32_umap_16_seed_1	rolx	32	True	umap	32	True	1
23	0.601479915433404	0.750330833700926	0.072806279796188	0.533957564422965	h2o	rolx_dim_32_umap_16_seed_2	rolx	32	True	umap	32	True	2
24	0.603594080338266	0.750221043324492	0.110439159950637	0.565097399910627	h2o	node_stats_umap_16_seed_1	node_stats	0	True	umap	0	True	1
25	0.60077519379845	0.74994492178894	0.047439328780801	0.523994916916304	h2o	refex	node_stats	0	False	no_compression	0	False	NA
26	0.605708245243129	0.749779735682819	0.102726283369828	0.556753601810629	h2o	node_stats_umap_16_seed_2	node_stats	0	True	umap	0	True	2
27	0.599718111346018	0.749779735682819	0.034051119326734	0.503240802039026	h2o	rolx_dim_128	rolx	128	False	no_compression	128	False	NA
28	0.599718111346018	0.749779735682819	0.051269507003537	0.52406680831168	h2o	rolx_dim_4	rolx	4	False	no_compression	4	False	NA
29	0.602889358703312	0.749779735682819	0.071657303108005	0.526916345310405	h2o	rolx_dim_16	rolx	16	False	no_compression	16	False	NA
30	0.599718111346018	0.749779735682819	0.039327765922278	0.513435415666738	h2o	rolx_dim_128_umap_16_seed_1	rolx	128	True	umap	128	True	1
31	0.601832276250881	0.748672566371681	0.093963348873817	0.543297782290447	h2o	node2vec_dim_128_umap_16_seed_0	node2vec	128	True	umap	128	True	0
32	0.610077519379845	0.748481166464156	0.199828861686276	0.622815641006584	h2o	node2vec_dim_8	node2vec	8	False	no_compression	8	False	NA
33	0.60077519379845	0.748481166464156	0.071314231234945	0.524164651904723	h2o	rolx_dim_32_umap_16_seed_0	rolx	32	True	umap	32	True	0
34	0.599718111346018	0.748344370860927	0.102904742170736	0.550981448055381	h2o	node2vec_dim_4_umap_16_seed_1	node2vec	4	True	umap	4	True	1
35	0.59922480620155	0.748296007789679	0.049148602762561	0.513205304606398	h2o	rolx_dim_32	rolx	32	False	no_compression	32	False	NA
36	0.597603946441156	0.748125275694751	0.090216134850609	0.546652987972111	h2o	node2vec_dim_4_umap_16_seed_2	node2vec	4	True	umap	4	True	2
37	0.597674418604651	0.748058252427184	0.051274971851191	0.521914010314165	h2o	rolx_dim_8	rolx	8	False	no_compression	8	False	NA
38	0.597286821705426	0.747876728949284	0.03235664773037	0.508432333041242	h2o	rolx_dim_128_umap_16_seed_2	rolx	128	True	umap	128	True	2
39	0.597286821705426	0.747876728949284	0.049567339866414	0.5013884213281	h2o	rolx_dim_128_umap_16_seed_0	rolx	128	True	umap	128	True	0
40	0.597286821705426	0.747876728949284	0.055066545564698	0.530691106546191	h2o	rolx_dim_64	rolx	64	False	no_compression	64	False	NA
41	0.596124031007752	0.746718522119592	0.076513658096056	0.544018897669221	h2o	node2vec_dim_4_umap_16_seed_0	node2vec	4	True	umap	4	True	0
42	0.595736434108527	0.746660189458343	0		h2o	nlp	text	0	False	no_compression	0	False	NA
43	0.595348837209302	0.746355685131195	0.095047853146876	0.554227592692369	h2o	node2vec_dim_4	node2vec	4	False	no_compression	4	False	NA
44	0.603488372093023	0.744186046511628	0.173215585325151	0.602860135167492	h2o	node2vec_dim_32	node2vec	32	False	no_compression	32	False	NA
45	0.59830866807611	0.744144546062904	0.148561986641469	0.593781650646167	h2o	deepwalk_dim_128	deepwalk	128	False	no_compression	128	False	NA
46	0.596511627906977	0.74327990135635	0.027135000025306	0.504367624987587	xgboost	refex	node_stats	0	False	no_compression	0	False	NA
47	0.597251585623679	0.743225233229676	0.14878052227061	0.595389689557372	h2o	emb_all_umap_16_seed_2	all_embeddings	0	True	umap	0	True	2
48	0.690892777030058	0.743197912784197	0.35703671118634	0.675711269354972	xgboost	nlp	text	0	False	no_compression	0	False	NA
49	0.592318534178999	0.743060182100822	0.04718104476508	0.522145506346171	h2o	deepwalk_dim_128_umap_16_seed_0	deepwalk	128	True	umap	128	True	0
50	0.596546863988724	0.743009320905459	0.12833506539143	0.571599953799361	h2o	emb_all_pca_16	all_embeddings	0	True	pca	0	False	NA
51	0.597251585623679	0.742996887505558	0.085849043058637	0.542146789697257	h2o	deepwalk_dim_64_umap_16_seed_1	deepwalk	64	True	umap	64	True	1
52	0.599718111346018	0.742793791574279	0.130674526414842	0.58607846408542	h2o	emb_all_umap_16_seed_1	all_embeddings	0	True	umap	0	True	1
53	0.594432699083862	0.742793791574279	0.077987702710505	0.542471220851888	h2o	deepwalk_dim_128_umap_16_seed_2	deepwalk	128	True	umap	128	True	2
54	0.596546863988724	0.742793296089385	0.092711236903643	0.554864285622618	h2o	deepwalk_dim_16	deepwalk	16	False	no_compression	16	False	NA
55	0.594080338266385	0.742780986228343	0.119440915086232	0.570183647540458	h2o	deepwalk_dim_64	deepwalk	64	False	no_compression	64	False	NA
56	0.592670894996476	0.742679680567879	0.089373413095551	0.539291590200331	h2o	deepwalk_dim_64_umap_16_seed_0	deepwalk	64	True	umap	64	True	0
57	0.591261451726568	0.742629128796276	0.086977648402634	0.528265551006789	h2o	deepwalk_dim_64_umap_16_seed_2	deepwalk	64	True	umap	64	True	2
58	0.597603946441156	0.742629128796276	0.148258456779378	0.580832894855045	h2o	emb_all_umap_16_seed_0	all_embeddings	0	True	umap	0	True	0
59	0.590909090909091	0.742629128796276	0.061031953047742	0.525274572964926	h2o	deepwalk_dim_16_umap_16_seed_0	deepwalk	16	True	umap	16	True	0
60	0.593023255813954	0.742629128796276	0.085552446708826	0.535508527867969	h2o	deepwalk_dim_128_umap_16_seed_1	deepwalk	128	True	umap	128	True	1
61	0.591613812544045	0.742464539007092	0.080356071970798	0.539680445579497	h2o	deepwalk_dim_16_umap_16_seed_1	deepwalk	16	True	umap	16	True	1
62	0.590556730091614	0.742464539007092	0.136488513341113	0.568270427740917	h2o	deepwalk_dim_32	deepwalk	32	False	no_compression	32	False	NA
63	0.590204369274137	0.74230002215821	0.084509984593761	0.53909036074999	h2o	deepwalk_dim_32_pca_16	deepwalk	32	True	pca	32	False	NA
64	0.590204369274137	0.74230002215821	0.058297442525533	0.525836424070533	h2o	deepwalk_dim_4	deepwalk	4	False	no_compression	4	False	NA
65	0.591261451726568	0.74230002215821	0.100938391912455	0.552376894547041	h2o	deepwalk_dim_8	deepwalk	8	False	no_compression	8	False	NA
66	0.590204369274137	0.74230002215821	0.084509984593761	0.53909036074999	h2o	node2vec_dim_64_pca_16	node2vec	64	True	pca	64	False	NA
67	0.590204369274137	0.74230002215821	0.084509984593761	0.53909036074999	h2o	rolx_dim_32_pca_16	rolx	32	True	pca	32	False	NA
68	0.590204369274137	0.74230002215821	0.084509984593761	0.53909036074999	h2o	node2vec_dim_128_pca_16	node2vec	128	True	pca	128	False	NA
69	0.590204369274137	0.74230002215821	0.084509984593761	0.53909036074999	h2o	deepwalk_dim_128_pca_16	deepwalk	128	True	pca	128	False	NA
70	0.590204369274137	0.74230002215821	0.084509984593761	0.53909036074999	h2o	deepwalk_dim_16_umap_16_seed_2	deepwalk	16	True	umap	16	True	2
71	0.590204369274137	0.74230002215821	0.084509984593761	0.53909036074999	h2o	rolx_dim_64_pca_16	rolx	64	True	pca	64	False	NA
72	0.590204369274137	0.74230002215821	0.084509984593761	0.53909036074999	h2o	deepwalk_dim_64_pca_16	deepwalk	64	True	pca	64	False	NA
73	0.59031007751938	0.742257985857108	0.056598555046634	0.528588577361893	h2o	rolx_dim_128_pca_16	rolx	128	True	pca	128	False	NA
74	0.59031007751938	0.742257985857108	0.056598555046634	0.528588577361893	h2o	node2vec_dim_32_pca_16	node2vec	32	True	pca	32	False	NA
75	0.60676532769556	0.739022742625535	0.20493085212723	0.631206544740024	h2o	node2vec_dim_16	node2vec	16	False	no_compression	16	False	NA
76	0.627906976744186	0.71830985915493	0.19239065620928	0.587712564931962	xgboost	node_stats	node_stats	0	False	no_compression	0	False	NA
77	0.625968992248062	0.713224368499257	0.1919514852859	0.589068820853676	xgboost	node_stats_nbrs	node_stats	0	False	no_compression	0	False	NA
78	0.628682170542636	0.712312312312312	0.201318902349039	0.594632187016543	xgboost	node_stats_nbrs_emb	node_stats	0	False	no_compression	0	False	NA
79	0.628682170542636	0.712312312312312	0.201318902349039	0.594632187016543	xgboost	node_stats_emb	node_stats	0	False	no_compression	0	False	NA
80	0.593798449612403	0.697634160415465	0.10484373367937	0.546796116504854	xgboost	node2vec_dim_128	node2vec	128	False	no_compression	128	False	NA
81	0.60077519379845	0.694724362774155	0.134473250326646	0.562178228829073	xgboost	node_stats_nbrs_pca_16	node_stats	0	True	pca	0	False	NA
82	0.602325581395349	0.694278903456496	0.140030025691537	0.565200527887407	xgboost	node_stats_nbrs_emb_pca_16	node_stats	0	True	pca	0	False	NA
83	0.591085271317829	0.691249634182031	0.107322528044962	0.548736524100009	xgboost	node_stats_nbrs_emb_umap_16_seed_1	node_stats	0	True	umap	0	True	1
84	0.594573643410853	0.689798339264531	0.120776832980255	0.555889423452266	xgboost	node_stats_nbrs_emb_umap_16_seed_0	node_stats	0	True	umap	0	True	0
85	0.586434108527132	0.689554844340995	0.094077997426749	0.542334671372601	xgboost	node_stats_pca_16	node_stats	0	True	pca	0	False	NA
86	0.583720930232558	0.687790697674419	0.087411769472056	0.539279582336882	xgboost	node_stats_umap_16_seed_0	node_stats	0	True	umap	0	True	0
87	0.592248062015504	0.686531585220501	0.117535080835852	0.55472647225437	xgboost	node_stats_emb_pca_16	node_stats	0	True	pca	0	False	NA
88	0.582558139534884	0.686280221380717	0.085663035359955	0.538619723077711	xgboost	node_stats_nbrs_emb_umap_16_seed_2	node_stats	0	True	umap	0	True	2
89	0.577131782945736	0.68622375611159	0.066930047160177	0.529530965917785	xgboost	node_stats_nbrs_umap_16_seed_0	node_stats	0	True	umap	0	True	0
90	0.578682170542636	0.686110308980653	0.072550573678558	0.532239730335226	xgboost	node_stats_nbrs_umap_16_seed_1	node_stats	0	True	umap	0	True	1
91	0.598062015503876	0.685852771887307	0.142194526930164	0.566620856992027	xgboost	node2vec_dim_16	node2vec	16	False	no_compression	16	False	NA
92	0.578294573643411	0.685549132947977	0.072065493018191	0.532072033022318	xgboost	node_stats_umap_16_seed_2	node_stats	0	True	umap	0	True	2
93	0.577906976744186	0.683522231909329	0.073824815630989	0.533158474272984	xgboost	node_stats_umap_16_seed_1	node_stats	0	True	umap	0	True	1
94	0.572868217054264	0.683151236342726	0.056738495018834	0.5250212510282	xgboost	node_stats_nbrs_umap_16_seed_2	node_stats	0	True	umap	0	True	2
95	0.581782945736434	0.681992337164751	0.083303729225607	0.538834767840561	xgboost	node2vec_dim_64	node2vec	64	False	no_compression	64	False	NA
96	0.581782945736434	0.681992337164751	0.089248343337286	0.54094937289949	xgboost	node2vec_dim_8	node2vec	8	False	no_compression	8	False	NA
97	0.57984496124031	0.681551116333725	0.088280302608873	0.539867699698685	xgboost	deepwalk_dim_128	deepwalk	128	False	no_compression	128	False	NA
98	0.56937984496124	0.676564774381368	0.056314150606625	0.525285859674329	xgboost	node2vec_dim_4	node2vec	4	False	no_compression	4	False	NA
99	0.557751937984496	0.676312056737589	0.013093486846217	0.505626135548145	xgboost	rolx_dim_4	rolx	4	False	no_compression	4	False	NA
100	0.565116279069768	0.670967741935484	0.046860851145281	0.521459442530536	xgboost	node2vec_dim_128_umap_16_seed_2	node2vec	128	True	umap	128	True	2
101	0.566279069767442	0.670591698557551	0.058171310468222	0.52635262526424	xgboost	deepwalk_dim_64	deepwalk	64	False	no_compression	64	False	NA
102	0.55077519379845	0.670457776514074	-0.002311988864804	0.499001935545522	xgboost	rolx_dim_8	rolx	8	False	no_compression	8	False	NA
103	0.565891472868217	0.670005892751915	0.057687830081927	0.526168184832911	xgboost	deepwalk_dim_16	deepwalk	16	False	no_compression	16	False	NA
104	0.554651162790698	0.669162107687878	0.020301092785379	0.508861213854023	xgboost	deepwalk_dim_4	deepwalk	4	False	no_compression	4	False	NA
105	0.565891472868217	0.668639053254438	0.049748028580127	0.523306723555233	xgboost	node2vec_dim_64_umap_16_seed_1	node2vec	64	True	umap	64	True	1
106	0.552325581395349	0.66857962697274	0.012899036347266	0.505593451060564	xgboost	deepwalk_dim_128_umap_16_seed_0	deepwalk	128	True	umap	128	True	0
107	0.577906976744186	0.668088997256934	0.098680171653556	0.546725530281765	xgboost	emb_all_umap_16_seed_2	all_embeddings	0	True	umap	0	True	2
108	0.575581395348837	0.668081236738405	0.090500275379485	0.542699593452704	xgboost	node2vec_dim_32	node2vec	32	False	no_compression	32	False	NA
109	0.559302325581395	0.666861998242016	0.039999813275332	0.517990083687517	xgboost	deepwalk_dim_64_umap_16_seed_0	deepwalk	64	True	umap	64	True	0
110	0.560077519379845	0.666666666666667	0.03234767370924	0.515008898294667	xgboost	node2vec_dim_64_umap_16_seed_0	node2vec	64	True	umap	64	True	0
111	0.55968992248062	0.666470933646506	0.041877392021273	0.518894897520674	xgboost	deepwalk_dim_128_umap_16_seed_2	deepwalk	128	True	umap	128	True	2
112	0.569767441860465	0.666265784726398	0.075230619467174	0.535072248484111	xgboost	emb_all_umap_16_seed_0	all_embeddings	0	True	umap	0	True	0
113	0.555813953488372	0.664912280701754	0.024012478272214	0.510948950829941	xgboost	node2vec_dim_128_umap_16_seed_1	node2vec	128	True	umap	128	True	1
114	0.560852713178294	0.66469369635987	0.038638328758931	0.518108644300836	xgboost	node2vec_dim_64_umap_16_seed_2	node2vec	64	True	umap	64	True	2
115	0.561627906976744	0.663893016344725	0.046082276521046	0.521487629188851	xgboost	node2vec_dim_128_umap_16_seed_0	node2vec	128	True	umap	128	True	0
116	0.567829457364341	0.662223568615571	0.074136674041472	0.534870419729289	xgboost	emb_all_umap_16_seed_1	all_embeddings	0	True	umap	0	True	1
117	0.55	0.660625548085355	0.012620844955632	0.50572107033981	xgboost	rolx_dim_16	rolx	16	False	no_compression	16	False	NA
118	0.555813953488372	0.659536541889483	0.038714120474862	0.517770866609202	xgboost	deepwalk_dim_8	deepwalk	8	False	no_compression	8	False	NA
119	0.548449612403101	0.659257092717169	0.014141293960814	0.506342390993842	xgboost	deepwalk_dim_16_umap_16_seed_1	deepwalk	16	True	umap	16	True	1
120	0.553488372093023	0.658565500889152	0.032329496852492	0.514791253176474	xgboost	emb_all_pca_16	all_embeddings	0	True	pca	0	False	NA
121	0.556976744186046	0.657886860221491	0.042023423216725	0.519624790469349	xgboost	node2vec_dim_4_umap_16_seed_0	node2vec	4	True	umap	4	True	0
122	0.548837209302326	0.657848324514991	0.017627005796822	0.507967578228825	xgboost	deepwalk_dim_16_umap_16_seed_0	deepwalk	16	True	umap	16	True	0
123	0.556976744186046	0.657271364317841	0.045638967017687	0.521205681510499	xgboost	deepwalk_dim_32	deepwalk	32	False	no_compression	32	False	NA
124	0.549612403100775	0.657227138643068	0.021199186662048	0.509633131214773	xgboost	deepwalk_dim_128_umap_16_seed_1	deepwalk	128	True	umap	128	True	1
125	0.543410852713178	0.654950205038078	0.003326454083235	0.501495395820344	xgboost	deepwalk_dim_16_umap_16_seed_2	deepwalk	16	True	umap	16	True	2
126	0.543410852713178	0.654950205038078	0.003326454083235	0.501495395820344	xgboost	node2vec_dim_128_pca_16	node2vec	128	True	pca	128	False	NA
127	0.543410852713178	0.654950205038078	0.003326454083235	0.501495395820344	xgboost	rolx_dim_32_pca_16	rolx	32	True	pca	32	False	NA
128	0.543410852713178	0.654950205038078	0.003326454083235	0.501495395820344	xgboost	node2vec_dim_32_pca_16	node2vec	32	True	pca	32	False	NA
129	0.543410852713178	0.654950205038078	0.003326454083235	0.501495395820344	xgboost	deepwalk_dim_128_pca_16	deepwalk	128	True	pca	128	False	NA
130	0.543410852713178	0.654950205038078	0.003326454083235	0.501495395820344	xgboost	node2vec_dim_64_pca_16	node2vec	64	True	pca	64	False	NA
131	0.543410852713178	0.654950205038078	0.003326454083235	0.501495395820344	xgboost	deepwalk_dim_64_pca_16	deepwalk	64	True	pca	64	False	NA
132	0.543410852713178	0.654950205038078	0.003326454083235	0.501495395820344	xgboost	rolx_dim_128_pca_16	rolx	128	True	pca	128	False	NA
133	0.543410852713178	0.654950205038078	0.003326454083235	0.501495395820344	xgboost	deepwalk_dim_32_pca_16	deepwalk	32	True	pca	32	False	NA
134	0.543410852713178	0.654950205038078	0.003326454083235	0.501495395820344	xgboost	rolx_dim_64_pca_16	rolx	64	True	pca	64	False	NA
135	0.55	0.654361417088419	0.023724066859415	0.511004100814176	xgboost	node2vec_dim_4_umap_16_seed_2	node2vec	4	True	umap	4	True	2
136	0.547674418604651	0.654222222222222	0.015975722726841	0.507363505747126	xgboost	node2vec_dim_4_umap_16_seed_1	node2vec	4	True	umap	4	True	1
137	0.543023255813954	0.654150777354063	0.003229234300137	0.501455030069379	xgboost	deepwalk_dim_64_umap_16_seed_2	deepwalk	64	True	umap	64	True	2
138	0.543410852713178	0.654139753376395	0.000106079182959	0.500048404252329	xgboost	rolx_dim_128_umap_16_seed_2	rolx	128	True	umap	128	True	2
139	0.541085271317829	0.653598595669982	-0.00266556269058	0.498803931748346	xgboost	deepwalk_dim_64_umap_16_seed_1	deepwalk	64	True	umap	64	True	1
140	0.536821705426357	0.652110625909753	-0.020143957378712	0.490926857115019	xgboost	rolx_dim_32_umap_16_seed_1	rolx	32	True	umap	32	True	1
141	0.544186046511628	0.651038575667656	0.007937384985574	0.503675912607528	xgboost	rolx_dim_128	rolx	128	False	no_compression	128	False	NA
142	0.531782945736434	0.645539906103286	-0.026746173370184	0.487806188124532	xgboost	rolx_dim_128_umap_16_seed_0	rolx	128	True	umap	128	True	0
143	0.531395348837209	0.644097733294083	-0.025617879882717	0.488265560093411	xgboost	rolx_dim_64	rolx	64	False	no_compression	64	False	NA
144	0.533720930232558	0.642708642708643	-0.01502368762844	0.493034159661582	xgboost	rolx_dim_128_umap_16_seed_1	rolx	128	True	umap	128	True	1
145	0.530232558139535	0.640995260663507	-0.024451374420004	0.488703072077367	xgboost	rolx_dim_32	rolx	32	False	no_compression	32	False	NA
146	0.524806201550388	0.639411764705882	-0.041134431536283	0.481181988121909	xgboost	rolx_dim_32_umap_16_seed_2	rolx	32	True	umap	32	True	2
147	0.52015503875969	0.633944411590775	-0.048255837861524	0.47775871448299	xgboost	rolx_dim_32_umap_16_seed_0	rolx	32	True	umap	32	True	0
