# Supplementary material for: Detecting anomalies in graph networks on digital markets
Source: PLoS One. 2024 Dec 23;19(12):e0315849. doi: 10.1371/journal.pone.0315849 (PMC11666048; doi:10.1371/journal.pone.0315849)
Supplement: S1 Appendix — The Technical appendix can be found under: https://www.kaggle.com/datasets/agatasko/tech-appendix. List of supplements: plots:a. 01_TwiBot_20_histograms.htmlb. 02_Bitcoin_OTC_histograms.htmlc. 03_Bitcoin_Alpha_histograms.htmld. 04_TwiBot_20_dimensionality.htmle. 05_Bitcoin_OTC_dimensionality.htmlf. 06_Bitcoin_Alpha_dimensionality.htmltables:a. 01_TwiBot_20_statistics.csvb. 02_Bitcoin_OTC_statistics.csvc. 03_Bitcoin_Alpha_statistics.csvd. 04_TwiBot_20_results.csve. 05_Bitcoin_OTC_results.csvf. 06_Bitcoin_Alpha_results.csvg. 07_TwiBot_20_compression_results.csvh. 08_Bitcoin_OTC_compression_results.csvi. 09_Bitcoin_Alpha_compression_results.csv (ZIP) [file pone.0315849.s001.zip › tech_appendix/tables/01_TwiBot_20_statistics.csv]

	sum	sum	median	median	std	std	KS p-value
label	bot	non-bot	bot	non-bot	bot	non-bot
authority	17.712431992565474	15.422144706440836	0.0004156073021443	0.0004897509574555	0.01305132125209827	0.02304387852310056	7.212754390480864e-06
betweenness	33849333276.09135	26526012674.51835	3191552.661805944	3319702.5587281305	9666742.0532283	19913455.422415424	0.09169722170245623
closeness	33849333276.09135	26526012674.51835	3191552.661805944	3319702.5587281305	9666742.0532283	19913455.422415424	0.09169722170245623
constraint	265.5039480649588	174.99734479031295	0.0476190476190475	0.0476190476190475	0.015715776770833856	0.010927382370145828	1.3065830924995792e-12
coreness	9754.0	6639.0	2.0	2.0	0.6910945116971168	0.7122458757563404	0.05407722027313012
degree	103006.0	69908.0	21.0	21.0	2.3142430224206203	2.8663477877247345	7.756362041475384e-13
eccentricity	70379.0	46432.0	15.0	15.0	3.743592681930769	3.8260456204664273	3.08423302734076e-08
harmonic_centrality	567.1200550987493	382.09313430436055	0.1177607570957867	0.1192168437165147	0.03401282624551643	0.03554249017764743	6.962270663492766e-08
hub_score	17.712431992565474	15.422144706440836	0.0004156073021443	0.0004897509574555	0.01305132125209827	0.02304387852310056	7.212754390480864e-06
local_clustering_coef	3.139688937093014	2.3549031332281976	0.0	0.0	0.003903425400839556	0.006249595790982489	0.9716285751944432
nb_max_authority	125.3490553772126	96.15677869398877	0.0028700717654605	0.0031927740783102	0.10112597153941504	0.10541277710107984	0.00034219177163501315
nb_max_betweenness	267958635470.93546	185341903272.10867	29857004.189805582	29457890.947266955	107080218.46464773	110245027.6790497	0.006558578019676755
nb_max_closeness	267958635470.93546	185341903272.10867	29857004.189805582	29457890.947266955	107080218.46464773	110245027.6790497	0.006558578019676755
nb_max_constraint	5141.06164113774	3440.8601190476193	1.0	1.0	0.03559097738275488	0.03602351783650952	1.0
nb_max_coreness	12746.0	8633.0	3.0	3.0	0.6979015611186445	0.7105212749908582	0.006671910861857124
nb_max_degree	96168.0	63317.0	20.0	20.0	11.854025440848389	12.30303140488437	0.00012412953534756926
nb_max_eccentricity	75530.0	49879.0	16.0	16.0	3.743592681930769	3.8260456204664273	3.08423302734076e-08
nb_max_harmonic_centrality	635.846841361717	427.97674252411593	0.1321954006365026	0.1341723196774384	0.038376175344606134	0.03994068035362895	3.1078642480000683e-07
nb_max_hub_score	125.3490553772126	96.15677869398877	0.0028700717654605	0.0031927740783102	0.10112597153941504	0.10541277710107984	0.00034219177163501315
nb_max_local_clustering_coef	111.0538086243446	85.42973149592629	0.0	0.0	0.13454673160136355	0.14637485094208622	0.04726634324159091
nb_max_pagerank	0.23458194489608988	0.15505208431169545	5.0111302760488326e-05	5.037478825496898e-05	2.6040548396300286e-05	2.7087041609460045e-05	3.371716616326707e-06
nb_mean_authority	11.142993799740056	8.445823774519763	0.0002162960597111	0.0002537821164912	0.009400667241609335	0.010174993509882234	4.58236851215092e-05
nb_mean_authority_1	11.142993799739966	8.445823774519697	0.0002162960597111	0.0002537821164912	0.009400667241609328	0.010174993509882227	4.58236851215092e-05
nb_mean_authority_2	28.978598818132582	21.230805679214313	0.0015345916442838	0.0016695463977786	0.01331862979794511	0.013308835585762797	0.027379095719355817
nb_mean_authority_3	15.510138839794408	12.73614591006188	0.0012471481434584	0.001506329058431	0.005340703190463699	0.006365937223161763	4.709348523908745e-06
nb_mean_authority_4	35.51971949323578	22.77736813462442	0.0052476023692191	0.0051172922991448	0.007715347063278156	0.007213764388240061	0.11661612666705154
nb_mean_betweenness	20848264415.20069	14674460513.09597	1773684.7931970072	1774767.0885561053	10138121.447181951	11591451.92671002	0.004539432276271303
nb_mean_betweenness_1	20848264415.20069	14674460513.09597	1773684.7931970072	1774767.0885561053	10138121.447181951	11591451.92671002	0.004539432276271303
nb_mean_betweenness_2	44177093266.563324	32051765720.07962	6288357.473868899	6474960.719714	9409950.456049604	10226757.488413095	0.020922865201313277
nb_mean_betweenness_3	20689290871.264587	15505128643.63432	3179894.7689322643	3731459.2239213903	3424415.5413780697	3617179.8525596787	2.0691799222459047e-09
nb_mean_betweenness_4	39252242439.927185	25703972091.313873	7610201.373340399	7416712.378088094	5386694.5089327395	4339047.703556588	0.016428486167039923
nb_mean_closeness	20848264415.20069	14674460513.09597	1773684.7931970072	1774767.0885561053	10138121.447181951	11591451.92671002	0.004539432276271303
nb_mean_closeness_1	20848264415.20069	14674460513.09597	1773684.7931970072	1774767.0885561053	10138121.447181951	11591451.92671002	0.004539432276271303
nb_mean_closeness_2	44177093266.563324	32051765720.07962	6288357.473868899	6474960.719714	9409950.456049604	10226757.488413095	0.020922865201313277
nb_mean_closeness_3	20689290871.264587	15505128643.63432	3179894.7689322643	3731459.2239213903	3424415.5413780697	3617179.8525596787	2.0691799222459047e-09
nb_mean_closeness_4	39252242439.927185	25703972091.313873	7610201.373340399	7416712.378088094	5386694.5089327395	4339047.703556588	0.016428486167039923
nb_mean_constraint	4400.286783777971	2932.9240922044255	0.90702947845805	0.9025	0.16255303525983403	0.1656648452879259	0.21405739817981356
nb_mean_constraint_1	4400.286783777971	2932.924092204425	0.90702947845805	0.9025	0.16255303525983403	0.1656648452879259	0.21405739817981356
nb_mean_constraint_2	1527.699913903039	1098.2479177774603	0.2556771799628941	0.2704961366752539	0.22778826991139767	0.24756060629088564	1.7196990219764438e-07
nb_mean_constraint_3	4312.01635340704	2811.192829520301	0.8578077419334169	0.8397594936647921	0.12057930738594616	0.13671489691546174	4.579301052651972e-17
nb_mean_constraint_4	2426.338170268546	1694.439556340013	0.4834352520969814	0.5169403481524426	0.20576100070023132	0.2135802250339783	1.4235145951532271e-11
nb_mean_coreness	6422.42020970762	4321.546377619957	1.1578947368421053	1.181818181818182	0.2628846255498653	0.26931565053031026	0.28411871991754695
nb_mean_coreness_1	6422.42020970762	4321.546377619957	1.1578947368421053	1.181818181818182	0.2628846255498653	0.26931565053031026	0.28411871991754695
nb_mean_coreness_2	9196.747522980797	6104.485838333283	1.7857142857142858	1.75	0.44067226103087087	0.45262241829731115	0.001284465882375349
nb_mean_coreness_3	6610.937273948057	4554.342039713956	1.2583333333333333	1.293103448275862	0.19323524322719884	0.22468171023280561	1.5344811261238763e-14
nb_mean_coreness_4	8634.59026944716	5696.333541253276	1.6971508969398523	1.6653386454183268	0.3095134296706843	0.30892991475940956	1.4887328624397406e-08
nb_mean_degree	15769.56797149475	11049.825623226927	2.05	2.095238095238096	3.1638040663077325	3.402071295883261	4.524792566091183e-05
nb_mean_degree_1	15769.56797149475	11049.825623226927	2.05	2.095238095238096	3.1638040663077325	3.402071295883261	4.524792566091183e-05
nb_mean_degree_2	75638.03932616339	48814.14930646833	15.6	15.20754716981132	4.814025726216557	5.277849440837603	5.5567162315269545e-09
nb_mean_degree_3	17257.44139105541	13013.946878203677	2.822265625	3.138755980861244	2.2591085355054497	2.555420048159727	3.223651529050576e-20
nb_mean_degree_4	55570.96023296798	35473.354144941426	10.479166666666666	9.681851048445408	4.33689719636397	4.50448706163723	8.5956628023012e-13
nb_mean_eccentricity	74666.07260328319	49299.57817148096	15.714285714285714	15.214285714285714	3.7017221521053583	3.7828529274329297	1.3228916691659363e-08
nb_mean_eccentricity_1	74666.07260328319	49299.57817148096	15.714285714285714	15.214285714285714	3.7017221521053583	3.7828529274329297	1.3228916691659363e-08
nb_mean_eccentricity_2	70328.20844389066	46525.694126334354	14.6	14.5	3.6828852323004546	3.773738116982085	6.518729712164295e-07
nb_mean_eccentricity_3	73696.70544736246	48558.86117900963	15.202090592334494	14.980988593155894	3.5799004361120206	3.65404267058973	1.881595307489679e-19
nb_mean_eccentricity_4	70078.42851512894	46406.59163796313	14.498579545454543	14.474548440065682	3.6144559875437756	3.7080185245451736	3.774940051227162e-08
nb_mean_harmonic_centrality	512.6637999504316	344.9286175077716	0.1062597095566946	0.1074074611913444	0.030655338469451888	0.031970637376902554	2.105134204757475e-07
nb_mean_harmonic_centrality_1	512.6637999504313	344.92861750777143	0.1062597095566946	0.1074074611913444	0.03065533846945188	0.03197063737690255	2.105134204757475e-07
nb_mean_harmonic_centrality_2	569.4084095434278	380.89476736532885	0.1190633044234704	0.119596953462665	0.033431660860430264	0.034542207373329886	0.041731047586181874
nb_mean_harmonic_centrality_3	526.1957054317168	355.2986365779545	0.1101174401888502	0.1117181737268282	0.03064359288802967	0.03208876500324911	3.1149837369540315e-13
nb_mean_harmonic_centrality_4	574.2493185910631	383.19665857709083	0.1212017750343973	0.1210991832694333	0.032794760003876176	0.033781914674379174	0.0035743823507382866
nb_mean_hub_score	11.142993799740056	8.445823774519763	0.0002162960597111	0.0002537821164912	0.009400667241609335	0.010174993509882234	4.58236851215092e-05
nb_mean_hub_score_1	11.142993799739966	8.445823774519697	0.0002162960597111	0.0002537821164912	0.009400667241609328	0.010174993509882227	4.58236851215092e-05
nb_mean_hub_score_2	28.978598818132582	21.230805679214313	0.0015345916442838	0.0016695463977786	0.01331862979794511	0.013308835585762797	0.027379095719355817
nb_mean_hub_score_3	15.510138839794408	12.73614591006188	0.0012471481434584	0.001506329058431	0.005340703190463699	0.006365937223161763	4.709348523908745e-06
nb_mean_hub_score_4	35.51971949323578	22.77736813462442	0.0052476023692191	0.0051172922991448	0.007715347063278156	0.007213764388240061	0.11661612666705154
nb_mean_local_clustering_coef	25.756417452173483	21.611635131894964	0.0	0.0	0.03388092811778151	0.04116671151621157	0.040810982637181234
nb_mean_local_clustering_coef_1	25.756417452173476	21.611635131894957	0.0	0.0	0.03388092811778151	0.04116671151621157	0.040810982637181234
nb_mean_local_clustering_coef_2	27.056978003634512	18.074889666960004	0.0002016535591853	0.0002740304295409	0.020961841178020375	0.02266714671742442	0.002469196909037499
nb_mean_local_clustering_coef_3	30.032202543053177	21.353537466097645	0.00108859544837615	0.00151508761452345	0.016421296744545254	0.017483467586766232	1.9791115075306944e-11
nb_mean_local_clustering_coef_4	22.388206282922265	18.24883976468786	0.0021042112946544	0.0030482238011154	0.008872773066571941	0.012888572812486562	4.279711469350352e-13
nb_mean_nb_max_authority_1	41.60418128600494	34.28855005721827	0.0014279656485242	0.0017850794288185	0.022576037561286323	0.029941350811604418	1.026691584772355e-05
nb_mean_nb_max_authority_2	164.0291252284471	108.08273431407748	0.0093480188311816	0.0100400699645858	0.07804817088173807	0.06940087334327673	0.024675313000770156
nb_mean_nb_max_authority_3	83.46450988228234	73.44853122178219	0.0063083125678548	0.0077649756070655	0.03682104828329287	0.0458446834021404	3.3414235273967227e-07
nb_mean_nb_max_authority_4	221.96203496429663	143.53061670433107	0.0289204229258197	0.0285747882847181	0.05214019404614139	0.050942810600437226	0.2652471788007439
nb_mean_nb_max_betweenness_1	66250829336.056984	52024927194.68173	7552862.963013703	7932025.809559864	17832956.745687045	25826203.30647337	0.00012359479255281638
nb_mean_nb_max_betweenness_2	308038953454.46704	198287812041.20883	40152994.936411776	38146523.05609306	80766749.3141664	75333696.63109173	0.040302931866234556
nb_mean_nb_max_betweenness_3	119926880601.60898	102617412855.69284	15317411.679192737	17577774.05935811	34538234.85817084	44210180.140805215	7.621174780900574e-12
nb_mean_nb_max_betweenness_4	346140218383.371	219085148252.78052	55351089.017838	53003530.38015637	56655256.699299686	53444985.672518	0.0001279709099491976
nb_mean_nb_max_closeness_1	66250829336.056984	52024927194.68173	7552862.963013703	7932025.809559864	17832956.745687045	25826203.30647337	0.00012359479255281638
nb_mean_nb_max_closeness_2	308038953454.46704	198287812041.20883	40152994.936411776	38146523.05609306	80766749.3141664	75333696.63109173	0.040302931866234556
nb_mean_nb_max_closeness_3	119926880601.60898	102617412855.69284	15317411.679192737	17577774.05935811	34538234.85817084	44210180.140805215	7.621174780900574e-12
nb_mean_nb_max_closeness_4	346140218383.371	219085148252.78052	55351089.017838	53003530.38015637	56655256.699299686	53444985.672518	0.0001279709099491976
nb_mean_nb_max_constraint_1	648.1934873302159	460.82433990210717	0.0930839002267572	0.0931972789115645	0.1333689649091272	0.14290873556437958	3.524598717721636e-06
nb_mean_nb_max_constraint_2	3702.9430366650067	2378.277842055043	0.7619047619047619	0.7287360887377662	0.24671245769964395	0.2727931700250076	1.090985137258326e-09
nb_mean_nb_max_constraint_3	735.0424976426578	570.8243066019816	0.1123273481936306	0.1259090909090909	0.11059158863829971	0.12907158767394633	1.738926742899933e-17
nb_mean_nb_max_constraint_4	2710.4350655684107	1728.5934222473059	0.5083262319144468	0.4703911274334132	0.22758923857530244	0.23871106915356408	9.754385999129273e-12
nb_mean_nb_max_coreness_1	10074.079478682279	6853.027837448555	2.05	2.0869565217391304	0.6771626107591686	0.6967939672966021	0.00026131281745233383
nb_mean_nb_max_coreness_2	12758.825840110356	8568.120802167407	2.6666666666666665	2.6666666666666665	0.5998487903144994	0.602266078757065	0.0006745289520256391
nb_mean_nb_max_coreness_3	10835.32110992183	7375.8149101454355	2.1756487025948106	2.248587570621469	0.47717228081859053	0.5003178801280788	7.106423055879378e-11
nb_mean_nb_max_coreness_4	12760.936983084317	8543.502128236252	2.6204690831556503	2.615953187557745	0.4827597168335373	0.4891788974886448	0.015295261128533036
nb_mean_nb_max_degree_1	106138.58035976288	72172.65871102101	21.0	21.0	1.7961315053619749	2.652533617141649	3.520695547746594e-20
nb_mean_nb_max_degree_2	106249.00022900353	69832.70449888859	21.10971786833856	21.0	8.95073008216652	8.858849310093788	0.0029887055707759963
nb_mean_nb_max_degree_3	110408.11924631387	75293.53030218516	20.97872340425532	20.98581560283688	2.64679255348533	3.457796569716797	2.543939633913293e-09
nb_mean_nb_max_degree_4	115759.1549815527	76106.06645716808	22.892857142857142	22.59656652360515	7.456081222181153	7.418162249573975	0.0001358861296398614
nb_mean_nb_max_eccentricity_1	71112.70956848636	46950.17128655214	15.0	15.0	3.757505781004344	3.842496743260205	6.5216407970971065e-09
nb_mean_nb_max_eccentricity_2	72818.83634684257	48038.001590889915	15.0	14.851851851851851	3.539448300181152	3.6176554202303914	1.2795308785481362e-13
nb_mean_nb_max_eccentricity_3	70335.62575825906	46469.08447429882	14.607329842931938	14.483333333333333	3.656121824754974	3.7445877166412895	1.0290685921564517e-14
nb_mean_nb_max_eccentricity_4	70688.57440077912	46669.09444691508	14.562700964630226	14.481083605791689	3.3653835849589058	3.4419976338200944	8.555882535422813e-21
nb_mean_nb_max_harmonic_centrality_1	577.4469183507559	388.95597148722806	0.1199232024956167	0.1213772777673578	0.03467928272987835	0.03621275427672803	2.8008663618713153e-08
nb_mean_nb_max_harmonic_centrality_2	639.1232395591301	427.5942737840968	0.1337470869813465	0.1344375116196864	0.03766319373268238	0.038878167573143066	0.04355473985351905
nb_mean_nb_max_harmonic_centrality_3	594.5569067625004	401.6560977463564	0.1244429433170821	0.1262764941283859	0.034800165420945085	0.036445253839754686	1.0177018872368013e-12
nb_mean_nb_max_harmonic_centrality_4	648.0381016585707	432.80493551271826	0.1366534365608364	0.1367310888256006	0.03711773246084348	0.03824693394574398	0.002286294262232426
nb_mean_nb_max_hub_score_1	41.60418128600494	34.28855005721827	0.0014279656485242	0.0017850794288185	0.022576037561286323	0.029941350811604418	1.026691584772355e-05
nb_mean_nb_max_hub_score_2	164.0291252284471	108.08273431407748	0.0093480188311816	0.0100400699645858	0.07804817088173807	0.06940087334327673	0.024675313000770156
nb_mean_nb_max_hub_score_3	83.46450988228234	73.44853122178219	0.0063083125678548	0.0077649756070655	0.03682104828329287	0.0458446834021404	3.3414235273967227e-07
nb_mean_nb_max_hub_score_4	221.96203496429663	143.53061670433107	0.0289204229258197	0.0285747882847181	0.05214019404614139	0.050942810600437226	0.2652471788007439
nb_mean_nb_max_local_clustering_coef_1	29.094741874108614	19.49884870525516	0.0002061430632859	0.0002267573696145	0.019697919701458993	0.02136177574500453	0.0051829579477933535
nb_mean_nb_max_local_clustering_coef_2	76.58376911020932	53.69773105948472	0.00273712247293865	0.00376575530128785	0.03566540056957532	0.036480315502198477	7.284414002538079e-08
nb_mean_nb_max_local_clustering_coef_3	26.281405490849465	21.0731932111202	0.0026795342268028	0.0041477580379413	0.006998329179542911	0.007518647954320049	6.986062773190965e-15
nb_mean_nb_max_local_clustering_coef_4	62.43731011605333	42.689329895188784	0.0113127158958068	0.0116756236400473	0.012571256157652378	0.010150001931077757	0.0006113511429679971
nb_mean_nb_max_pagerank_1	0.29526921905147513	0.19962356088412267	5.847394282443421e-05	5.900891194951824e-05	5.411464182495462e-06	6.326820864842316e-06	9.603948821085752e-06
nb_mean_nb_max_pagerank_2	0.2592003068317727	0.17123795588955992	5.280042024213352e-05	5.281498016014254e-05	1.941949651851725e-05	1.9463803000333344e-05	0.019877450612991156
nb_mean_nb_max_pagerank_3	0.29899417073375706	0.20188723534519737	5.757197687980205e-05	5.744349199434136e-05	5.073143873586567e-06	6.445842551824246e-06	0.00018415303202382302
nb_mean_nb_max_pagerank_4	0.28446718358725726	0.1877864139387801	5.7140890751387294e-05	5.682551966006572e-05	1.67563507809278e-05	1.6866764871491705e-05	6.442271776668682e-06
nb_mean_nb_mean_authority_1	16.720679796995213	12.52275529973414	0.0005785911019442	0.0006737101253449	0.01035843026407736	0.010283988699743988	0.00032296971531728294
nb_mean_nb_mean_authority_2	25.850166041114203	18.81270792716645	0.0015169336776208	0.0016956314805891	0.011396620217098143	0.011311229555102269	0.005386012949062932
nb_mean_nb_mean_authority_3	27.166378320849063	20.65293282225493	0.0022953113989978	0.0026081033488786	0.009416155883415558	0.010313864615791873	0.0002857438449681766
nb_mean_nb_mean_authority_4	46.27532700653976	32.87593753574619	0.0058060862894547	0.0059651552289567	0.010694901579886175	0.011903962055282666	0.04630147783744286
nb_mean_nb_mean_betweenness_1	29098874986.429066	21228088593.600418	3748499.2792993975	3972265.8922459744	5289736.121164982	6552301.041261767	0.0018753417142804642
nb_mean_nb_mean_betweenness_2	57533332157.946526	37961832450.073204	9819273.793952098	9758444.891550688	10194048.451863306	10080758.443881055	0.1941284080038553
nb_mean_nb_mean_betweenness_3	43309013816.043045	31656472176.771805	7421162.566168852	7979286.653599579	5431480.827265144	6258149.56291744	1.162864036331242e-09
nb_mean_nb_mean_betweenness_4	68580419583.187614	45641847599.431725	12850015.30972367	12918992.170488918	7415508.274401972	7193769.594531886	0.00920866223783061
nb_mean_nb_mean_closeness_1	29098874986.429066	21228088593.600418	3748499.2792993975	3972265.8922459744	5289736.121164982	6552301.041261767	0.0018753417142804642
nb_mean_nb_mean_closeness_2	57533332157.946526	37961832450.073204	9819273.793952098	9758444.891550688	10194048.451863306	10080758.443881055	0.1941284080038553
nb_mean_nb_mean_closeness_3	43309013816.043045	31656472176.771805	7421162.566168852	7979286.653599579	5431480.827265144	6258149.56291744	1.162864036331242e-09
nb_mean_nb_mean_closeness_4	68580419583.187614	45641847599.431725	12850015.30972367	12918992.170488918	7415508.274401972	7193769.594531886	0.00920866223783061
nb_mean_nb_mean_constraint_1	484.12946251503905	346.94214415898625	0.0614956362303036	0.0622979250530269	0.11419714014813416	0.11742758212511413	3.920724353400128e-11
nb_mean_nb_mean_constraint_2	3106.9472711722888	1992.1867988601432	0.6206802622266366	0.6009736965022174	0.22697656539003971	0.251066403530008	1.5687863574074181e-10
nb_mean_nb_mean_constraint_3	566.856534873797	435.2440364766054	0.0838524233523196	0.094904735991682	0.08426959019886009	0.09555681185252501	2.9173987768505078e-18
nb_mean_nb_mean_constraint_4	2204.0667310362433	1406.1160923426814	0.3961844231034961	0.3639822063500006	0.21940093780423187	0.23034350314314245	9.117038057630108e-13
nb_mean_nb_mean_coreness_1	9425.893875654341	6367.53134062781	1.988095238095238	1.98968253968254	0.6081976986002122	0.6166040317545024	0.024001544634655436
nb_mean_nb_mean_coreness_2	8375.386035342217	5744.685697830093	1.620320066597406	1.668007229473395	0.3580171336469614	0.39589902908227925	3.126931294665937e-08
nb_mean_nb_mean_coreness_3	10012.871267985469	6704.7250427421195	2.002197691197692	2.0206991896269257	0.4048944356878306	0.41515243335543384	0.01715576026627944
nb_mean_nb_mean_coreness_4	9582.192670728995	6542.00251046422	1.9047032851621368	1.9528360154892268	0.3282390514927916	0.3507317020909177	1.9537565847817288e-17
nb_mean_nb_mean_degree_1	98792.26365548403	66121.2244016935	20.05	20.05	2.977195766831859	3.0232573190057646	0.04852823811662732
nb_mean_nb_mean_degree_2	44224.08252233767	31254.460441504034	7.91524221809936	8.309765947698315	5.120255793074603	5.598390723392352	9.61101780457997e-09
nb_mean_nb_mean_degree_3	98407.31318207004	64539.45602148852	19.70328182005886	19.354304721955764	1.8847794132583378	2.060155177227988	1.480102080756776e-21
nb_mean_nb_mean_degree_4	64905.379034021724	44638.92924296109	13.378477437532377	14.060723416710768	4.607568035914581	4.779163078098321	2.2289603250407778e-11
nb_mean_nb_mean_eccentricity_1	70682.17950653077	46673.204585836305	14.933333333333332	14.86676648330784	3.73909515888549	3.823375319488453	7.217724176843372e-10
nb_mean_nb_mean_eccentricity_2	72020.90376045633	47507.69507846297	14.850855737161726	14.690013354700856	3.4994497612639734	3.57549652915347	6.943194966732311e-14
nb_mean_nb_mean_eccentricity_3	69881.03595058582	46149.516051323546	14.503982287185432	14.36866373777327	3.6343866759225754	3.720583895093104	5.797993316768628e-17
nb_mean_nb_mean_eccentricity_4	69957.09164900752	46186.60526783539	14.401803963093585	14.32711079153344	3.327519394363667	3.4020709219064575	3.904588549836779e-21
nb_mean_nb_mean_harmonic_centrality_1	562.4206345786392	378.0725528250452	0.1173322301909476	0.1188197265069425	0.03335124987865295	0.03469557602529705	3.874050074879442e-07
nb_mean_nb_mean_harmonic_centrality_2	551.7719416552713	371.5285550826838	0.1159631867677522	0.1172849311917027	0.03218993120834962	0.03361008551371965	3.0458627764430564e-09
nb_mean_nb_mean_harmonic_centrality_3	575.71210946236	386.4917146759894	0.1210577422101912	0.1222404382623797	0.03327514039650704	0.03455549066932082	2.1189849458564736e-08
nb_mean_nb_mean_harmonic_centrality_4	582.8023124953634	391.88472759463787	0.1227579247391732	0.1239840346947421	0.03320493943095027	0.03457873828432612	5.408055897875642e-16
nb_mean_nb_mean_hub_score_1	16.720679796995213	12.52275529973414	0.0005785911019442	0.0006737101253449	0.01035843026407736	0.010283988699743988	0.00032296971531728294
nb_mean_nb_mean_hub_score_2	25.850166041114203	18.81270792716645	0.0015169336776208	0.0016956314805891	0.011396620217098143	0.011311229555102269	0.005386012949062932
nb_mean_nb_mean_hub_score_3	27.166378320849063	20.65293282225493	0.0022953113989978	0.0026081033488786	0.009416155883415558	0.010313864615791873	0.0002857438449681766
nb_mean_nb_mean_hub_score_4	46.27532700653976	32.87593753574619	0.0058060862894547	0.0059651552289567	0.010694901579886175	0.011903962055282666	0.04630147783744286
nb_mean_nb_mean_local_clustering_coef_1	5.741515041081574	4.158792811658696	1.3742870885723811e-05	2.267573696144762e-05	0.005320076183819971	0.005949443035537697	0.0018763105766738297
nb_mean_nb_mean_local_clustering_coef_2	17.556124115219802	12.497257383578086	0.00048478858659505	0.00068550654001395	0.008814182419575888	0.009560459391888458	1.5758598580162988e-07
nb_mean_nb_mean_local_clustering_coef_3	5.902184539099602	4.789702646939655	0.0004900910588975	0.0007108001003638	0.0019955154810838297	0.0023796111148078323	8.700067446042768e-13
nb_mean_nb_mean_local_clustering_coef_4	13.864671269578809	9.57705786375571	0.00227981688941415	0.0024421897154276503	0.0030500108919399842	0.0027003922841661175	7.828761098017889e-06
nb_mean_nb_mean_pagerank_1	0.2761517540627049	0.18456957360236917	5.667638575823736e-05	5.650221298806064e-05	9.77279315007745e-06	9.863693993975909e-06	0.23719892823473143
nb_mean_nb_mean_pagerank_2	0.1140443583531222	0.0808881259606972	1.987377721693131e-05	2.0628348076197625e-05	1.3563175473999838e-05	1.4761382334238552e-05	6.109454938922773e-09
nb_mean_nb_mean_pagerank_3	0.27046522740545825	0.17695566599548157	5.352745504807444e-05	5.2258367162315295e-05	6.6167129104055815e-06	7.201834069481993e-06	9.845055580345068e-19
nb_mean_nb_mean_pagerank_4	0.1688192131998127	0.11610004297889291	3.458817265748764e-05	3.638576743954221e-05	1.2159117010549889e-05	1.2523174435381102e-05	6.485481749812699e-11
nb_mean_nb_min_authority_1	12.158256353879732	9.266024706178717	0.0003711510820697	0.0004336532737105	0.008746475395551082	0.008528772370237078	4.2135668864241116e-05
nb_mean_nb_min_authority_2	11.72791457985835	9.432724105372984	0.0005786558557001	0.0006829649880964	0.006065232142399183	0.006804174729653337	0.001583138892139773
nb_mean_nb_min_authority_3	19.36530380333511	14.069436198765395	0.0014197260512894	0.0015678184663806	0.007284762628989557	0.007669447003216395	0.0014315962770200706
nb_mean_nb_min_authority_4	27.222147232095857	20.658495715317297	0.0027287049902119	0.0029958349297492	0.007992553832765394	0.009512062449374673	0.006079217520917709
nb_mean_nb_min_betweenness_1	22645161337.683563	16335971266.10576	3000745.2356907823	3096769.3302367004	3881993.4362844387	4704451.570166044	0.04570936227323642
nb_mean_nb_min_betweenness_2	29737870243.104317	19686283469.69527	5485307.036546027	5309957.271759569	5361423.407500009	5757348.490175229	0.010786536764799333
nb_mean_nb_min_betweenness_3	32132725936.17975	22054435247.71724	5808580.281204008	5907398.753531902	3217305.7733097947	3487835.0084666386	0.00021890164201544322
nb_mean_nb_min_betweenness_4	36788554420.066345	25347941115.763912	7121147.7575785415	7556985.505217739	3832783.554045315	3986844.6287441337	8.552714946256887e-06
nb_mean_nb_min_closeness_1	22645161337.683563	16335971266.10576	3000745.2356907823	3096769.3302367004	3881993.4362844387	4704451.570166044	0.04570936227323642
nb_mean_nb_min_closeness_2	29737870243.104317	19686283469.69527	5485307.036546027	5309957.271759569	5361423.407500009	5757348.490175229	0.010786536764799333
nb_mean_nb_min_closeness_3	32132725936.17975	22054435247.71724	5808580.281204008	5907398.753531902	3217305.7733097947	3487835.0084666386	0.00021890164201544322
nb_mean_nb_min_closeness_4	36788554420.066345	25347941115.763912	7121147.7575785415	7556985.505217739	3832783.554045315	3986844.6287441337	8.552714946256887e-06
nb_mean_nb_min_constraint_1	256.5733541681741	169.8974795075663	0.0476190476190474	0.0476190476190474	0.008192976155434514	0.0073223464088812895	3.211360289205938e-22
nb_mean_nb_min_constraint_2	704.2398141683918	495.0497481540607	0.0497727272727272	0.0502778460168351	0.24493835149807505	0.25401255950556845	0.0025115923446767424
nb_mean_nb_min_constraint_3	252.55060798553424	168.98894116320784	0.0486807968750728	0.0488312650087284	0.0037145619177345562	0.004255086169747457	0.00011666214797472484
nb_mean_nb_min_constraint_4	622.0648685121187	435.1306773887195	0.0499046402094325	0.0499774941362945	0.2428617922298609	0.2526535299774398	0.004680325970286009
nb_mean_nb_min_coreness_1	9004.098504447647	6071.24755100107	1.95	1.947368421052632	0.5613818955943912	0.5702077742906732	0.031221027026881946
nb_mean_nb_min_coreness_2	7177.636389756031	4938.211256640256	1.3486590038314177	1.380952380952381	0.3396636224175272	0.38096277190209765	3.6820162006774325e-08
nb_mean_nb_min_coreness_3	9535.156054513067	6333.015852267837	1.9242424242424243	1.9215116279069768	0.37115617256244143	0.382272279059081	0.0002564627865105662
nb_mean_nb_min_coreness_4	8480.79102135329	5821.119761256246	1.6647727272727273	1.7157190635451505	0.3107392269012571	0.33596014543604935	1.4262399106419828e-15
nb_mean_nb_min_degree_1	94361.43386154449	63112.76489747801	19.818181818181817	19.714285714285715	3.4557610447102367	3.5074755303311513	0.12217560582529252
nb_mean_nb_min_degree_2	34796.061060116874	24901.66111632826	5.761904761904762	6.2	5.202731833972437	5.662634461789573	2.3069817026018277e-08
nb_mean_nb_min_degree_3	93959.68292923218	61038.96717800117	18.932367149758456	18.472789115646258	2.363218857317053	2.646162893453215	2.526556539646593e-21
nb_mean_nb_min_degree_4	55397.87219715929	38403.427563581055	11.265376641326885	11.935785953177255	4.5904471176424195	4.7263116612037	3.273950116522243e-10
nb_mean_nb_min_eccentricity_1	69636.04079577379	45943.28997267486	14.714285714285714	14.214285714285714	3.6998904965868418	3.782062645534506	1.2400289125812738e-08
nb_mean_nb_min_eccentricity_2	66218.59054384205	43851.67303003031	13.666666666666666	13.583333333333334	3.2228826662679526	3.288894955983877	2.110785561800943e-06
nb_mean_nb_min_eccentricity_3	68671.36715367486	45212.814325329826	14.230547550432275	14.020833333333334	3.582837820206169	3.6587976899867005	5.831432133801528e-19
nb_mean_nb_min_eccentricity_4	65909.54202569573	43669.03037920747	13.558265582655826	13.532019704433498	3.1486780905470697	3.215818679125845	2.7614653436354828e-08
nb_mean_nb_min_harmonic_centrality_1	556.2659068103587	373.9997421690897	0.116356643884091	0.1176308245380634	0.03283727566136987	0.03419327407825633	5.689723358594676e-07
nb_mean_nb_min_harmonic_centrality_2	538.5090796183118	362.5975867901383	0.1132489803260241	0.1145511002737398	0.031300177739331685	0.03271321025748223	2.165129109987959e-09
nb_mean_nb_min_harmonic_centrality_3	568.8935758463041	381.4996401407913	0.1197172713639431	0.1208758390099278	0.03278827598008608	0.03401534754093914	1.5829924769978387e-07
nb_mean_nb_min_harmonic_centrality_4	570.2417725717384	383.5939706886608	0.1198778065401965	0.121169331928821	0.0324710418161428	0.03385072074242893	2.896298785997059e-18
nb_mean_nb_min_hub_score_1	12.158256353879732	9.266024706178717	0.0003711510820697	0.0004336532737105	0.008746475395551082	0.008528772370237078	4.2135668864241116e-05
nb_mean_nb_min_hub_score_2	11.72791457985835	9.432724105372984	0.0005786558557001	0.0006829649880964	0.006065232142399183	0.006804174729653337	0.001583138892139773
nb_mean_nb_min_hub_score_3	19.36530380333511	14.069436198765395	0.0014197260512894	0.0015678184663806	0.007284762628989557	0.007669447003216395	0.0014315962770200706
nb_mean_nb_min_hub_score_4	27.222147232095857	20.658495715317297	0.0027287049902119	0.0029958349297492	0.007992553832765394	0.009512062449374673	0.006079217520917709
nb_mean_nb_min_local_clustering_coef_1	1.6983480424869948	1.2397044887496589	0.0	0.0	0.0018636336872991457	0.0019546311792102045	0.9715738698107781
nb_mean_nb_min_local_clustering_coef_2	3.2486185512670422	2.292972929462882	0.0	0.0	0.0020865876558552247	0.0020850260980472485	0.03539177524242117
nb_mean_nb_min_local_clustering_coef_3	1.9114337041919853	1.4337132895187261	4.547004660679741e-05	8.775008775008716e-05	0.0008333329324862598	0.0009273543552710516	0.006972795363020709
nb_mean_nb_min_local_clustering_coef_4	3.10078782008537	2.2120438417081374	0.00046468298575355	0.00051049191194675	0.0008155252985971107	0.0008938223950094251	3.769473071434781e-08
nb_mean_nb_min_pagerank_1	0.2635537218893556	0.17623786414398454	5.470661822805095e-05	5.469309820463477e-05	1.136663631963729e-05	1.145880617482576e-05	0.9748353223856471
nb_mean_nb_min_pagerank_2	0.0913350012011408	0.06545261499838079	1.4770934570871286e-05	1.547731095880243e-05	1.3853637660028383e-05	1.4983499868994167e-05	1.207221342642765e-08
nb_mean_nb_min_pagerank_3	0.2583470290563465	0.16768076853630665	5.13399834857388e-05	4.987407635771438e-05	7.969254235834597e-06	8.767712982575151e-06	6.216530202251626e-20
nb_mean_nb_min_pagerank_4	0.14576827844256637	0.10084659205834462	2.9361406291065816e-05	3.125728133273249e-05	1.2141110184361351e-05	1.238500255230084e-05	9.410537731423582e-11
nb_mean_nb_std_authority_1	40.10676866215555	33.34531507061667	0.0026907868898858	0.0032240206742852	0.021180318558770717	0.026153539981675775	1.9422082585717875e-05
nb_mean_nb_std_authority_2	49.34124328775446	34.954012378211885	0.0034130441905411	0.0039266946381107	0.021114844262236424	0.021145944036502856	9.383898976950424e-05
nb_mean_nb_std_authority_3	61.68801887084577	49.934224748709205	0.00795467989470285	0.00881596111712645	0.02013787270086588	0.026191596440372958	2.1084335894965586e-07
nb_mean_nb_std_authority_4	90.31590151314451	60.67155302021534	0.0129664710789532	0.0134881876625172	0.018061253819323334	0.01802622862011032	0.09191425687498042
nb_mean_nb_std_betweenness_1	62940764966.528366	49955660773.702644	7865423.769306611	8514042.932922553	20005514.402108215	25159000.953833107	0.0008311312901360346
nb_mean_nb_std_betweenness_2	91685572402.6119	62151103794.160675	11806141.852252873	12063215.030872216	22598851.357384034	22623233.68002515	0.20840449053977655
nb_mean_nb_std_betweenness_3	88133467899.77115	70408873201.9177	13649402.21927629	14872986.393833231	19142385.864658497	25267452.095136713	5.793511848756935e-09
nb_mean_nb_std_betweenness_4	139846441577.20416	92594693949.57135	23337163.82148204	23607752.02250101	19292460.353277177	18817502.41565898	0.3669980790181844
nb_mean_nb_std_closeness_1	62940764966.528366	49955660773.702644	7865423.769306611	8514042.932922553	20005514.402108215	25159000.953833107	0.0008311312901360346
nb_mean_nb_std_closeness_2	91685572402.6119	62151103794.160675	11806141.852252873	12063215.030872216	22598851.357384034	22623233.68002515	0.20840449053977655
nb_mean_nb_std_closeness_3	88133467899.77115	70408873201.9177	13649402.21927629	14872986.393833231	19142385.864658497	25267452.095136713	5.793511848756935e-09
nb_mean_nb_std_closeness_4	139846441577.20416	92594693949.57135	23337163.82148204	23607752.02250101	19292460.353277177	18817502.41565898	0.3669980790181844
nb_mean_nb_std_constraint_1	822.4306497651504	555.454549643468	0.1463024358061672	0.15093332393594133	0.13759286354503064	0.1371907135670687	0.0022673641404656573
nb_mean_nb_std_constraint_2	1259.9089300369521	821.6297857354309	0.2634628043643625	0.257025155627296	0.08691403872022427	0.09044028795141494	3.968823542905944e-06
nb_mean_nb_std_constraint_3	692.9386167401752	514.8555217820885	0.13644927388988143	0.1512222235768011	0.06860320447881893	0.07451260678331967	9.793297268072486e-18
nb_mean_nb_std_constraint_4	1240.7581600045194	806.0247920418323	0.2640342057585422	0.2580725492192554	0.08017482649386333	0.0823822975029715	1.328108018679495e-09
nb_mean_nb_std_coreness_1	2241.5114265008997	1589.6644536331626	0.4634720765610756	0.5043767443249938	0.22810934575890876	0.22873340136144152	5.274687460490137e-10
nb_mean_nb_std_coreness_2	2512.7432598239643	1706.9891444536254	0.5426919632024191	0.5487328844995921	0.2014510585262336	0.20329837534448963	0.005743062772967427
nb_mean_nb_std_coreness_3	2213.5530335883377	1576.2965509229182	0.48490658359368777	0.5082494880665541	0.12683183887051963	0.12255817880643131	1.8068382453551102e-22
nb_mean_nb_std_coreness_4	2753.1062442578677	1849.8252876440151	0.5891734566444472	0.5891316241485938	0.17287132758567084	0.17522962669176254	0.03193753796780124
nb_mean_nb_std_degree_1	22350.677054987318	15582.489080245025	4.2718585061060255	4.524266309897671	2.923613860691573	3.0904133559716196	3.478242716533883e-05
nb_mean_nb_std_degree_2	25353.25782748726	16915.998951497026	4.856565559683841	4.840201552724644	2.5507746486518927	2.605706115806758	0.1430054598470387
nb_mean_nb_std_degree_3	20553.47119205306	15539.861922546253	4.076239501831205	4.39215624011187	2.04114372481578	2.458253773093243	2.7066985428655927e-19
nb_mean_nb_std_degree_4	29500.923161447885	19564.146031328088	5.825355875182627	5.775062201143227	2.3136028728791236	2.294052987416967	0.1854308387466615
nb_mean_nb_std_eccentricity_1	3222.634339418823	2141.255488683742	0.6369747353242454	0.6323135747285553	0.26985066435904065	0.2653929138523549	0.5523174030083754
nb_mean_nb_std_eccentricity_2	2599.4442711084866	1735.6385568585647	0.5339263560691391	0.5367936212000324	0.1535867245326065	0.16130225026044412	0.015317291568662843
nb_mean_nb_std_eccentricity_3	3129.9373448568613	2049.5672136618746	0.6409130449516609	0.6308688593900784	0.12111559009895241	0.11088522444631126	1.7945717655911912e-06
nb_mean_nb_std_eccentricity_4	2745.0367925134274	1837.3534094843367	0.5683835434705587	0.5724428670523709	0.1513742729929697	0.15828334868055532	1.9772671471362627e-06
nb_mean_nb_std_harmonic_centrality_1	41.516206314058266	28.292194104055707	0.0081363623597958	0.0082551771591124	0.003191521902077999	0.0032051001421907832	0.005837311910551469
nb_mean_nb_std_harmonic_centrality_2	37.442935011600085	25.426726187771568	0.0076704388976857	0.007840781827685	0.0024843841297915443	0.0025707343855893247	5.77625402125337e-06
nb_mean_nb_std_harmonic_centrality_3	41.72394736403071	28.20906886387646	0.0085875761923635	0.00868686018467	0.00152492583334186	0.0014616541938469946	1.7161903585381735e-06
nb_mean_nb_std_harmonic_centrality_4	41.47889279134725	27.994681153805804	0.008688956545527	0.0088156983760527	0.0024874655577038006	0.002579085433229008	7.43569400036373e-09
nb_mean_nb_std_hub_score_1	40.10676866215555	33.34531507061667	0.0026907868898858	0.0032240206742852	0.021180318558770717	0.026153539981675775	1.9422082585717875e-05
nb_mean_nb_std_hub_score_2	49.34124328775446	34.954012378211885	0.0034130441905411	0.0039266946381107	0.021114844262236424	0.021145944036502856	9.383898976950424e-05
nb_mean_nb_std_hub_score_3	61.68801887084577	49.934224748709205	0.00795467989470285	0.00881596111712645	0.02013787270086588	0.026191596440372958	2.1084335894965586e-07
nb_mean_nb_std_hub_score_4	90.31590151314451	60.67155302021534	0.0129664710789532	0.0134881876625172	0.018061253819323334	0.01802622862011032	0.09191425687498042
nb_mean_nb_std_local_clustering_coef_1	49.91043179982461	29.244332847918965	0.0004928041269181	0.0006363362902676	0.03849885509673703	0.03343399128595589	0.0006339123347014975
nb_mean_nb_std_local_clustering_coef_2	49.04456843393568	36.612092423113374	0.00170478161898145	0.0022268881455904	0.02623060118969832	0.027936448709544138	1.418776687004504e-12
nb_mean_nb_std_local_clustering_coef_3	38.653846771949695	30.335342175704366	0.0042826318047556	0.0059585897289535	0.014661217621842127	0.01849256046208221	3.3298216979517513e-15
nb_mean_nb_std_local_clustering_coef_4	46.22225910316883	33.51845959219658	0.008338855897123298	0.0091206644322454	0.011632254041627082	0.01580920218182747	6.055166914122945e-13
nb_mean_nb_std_pagerank_1	0.06382474144280552	0.04321659549420978	1.204551556256033e-05	1.2445455798128024e-05	7.426640720655957e-06	7.538643444724372e-06	0.004356743663824244
nb_mean_nb_std_pagerank_2	0.060516675194082846	0.04058024668928253	1.1875266209516774e-05	1.1957812832061784e-05	5.467835609856927e-06	5.619749120855588e-06	0.20003927545948144
nb_mean_nb_std_pagerank_3	0.055214189823825734	0.04037905086859761	1.1285089075936678e-05	1.193992187165925e-05	4.217977591774246e-06	4.848162961929643e-06	6.837298784679888e-17
nb_mean_nb_std_pagerank_4	0.06937149895687512	0.046319418947933545	1.3839265344335733e-05	1.3840014769388467e-05	4.99520452655317e-06	4.9812864018442294e-06	0.027948354417004148
nb_mean_pagerank	0.04302954996507404	0.030056242421064718	5.907622168054466e-06	5.936942445984522e-06	8.074969197954696e-06	8.558787989996448e-06	5.408692080631122e-06
nb_mean_pagerank_1	0.04302954996507345	0.030056242421064267	5.907622168054465e-06	5.936942445984521e-06	8.074969197954442e-06	8.558787989996062e-06	5.408692080631122e-06
nb_mean_pagerank_2	0.20695957953751812	0.1333502579280238	4.195416616542027e-05	4.071641048436444e-05	1.380574982928926e-05	1.5164883825805503e-05	2.009636458240719e-09
nb_mean_pagerank_3	0.04656673164060978	0.03479224142646271	7.603593520712732e-06	8.379287460907714e-06	5.728927404347101e-06	6.429903154535378e-06	1.726964338136971e-19
nb_mean_pagerank_4	0.15018229824529425	0.0959985951184178	2.752586302614981e-05	2.550421767945031e-05	1.3062625176975094e-05	1.3637195264924086e-05	3.5509415100693637e-13
nb_min_authority	1.6887943091221327	1.4531232952303172	3.899757288517682e-05	4.595467538790648e-05	0.0013010059280594718	0.0021675327186437884	7.212754390480864e-06
nb_min_betweenness	27190337.05553247	28242419.545043625	0.0	0.0	135592.4674185864	244231.59459731457	1.0
nb_min_closeness	27190337.05553247	28242419.545043625	0.0	0.0	135592.4674185864	244231.59459731457	1.0
nb_min_constraint	810.3318924733386	571.7445383788181	0.05	0.05	0.25929363205496037	0.2681599503878722	8.695192413139356e-05
nb_min_coreness	5161.0	3454.0	1.0	1.0	0.04823201670792235	0.04502461034764252	1.0
nb_min_degree	5192.0	3490.0	1.0	1.0	0.2079365360615879	0.3599443722453577	1.0
nb_min_eccentricity	66308.0	43769.0	14.0	14.0	3.280768035449662	3.3383841934881677	3.105342945150322e-08
nb_min_harmonic_centrality	498.88291958942074	335.56109417661	0.103900023098448	0.1050236529429143	0.029475793349183686	0.030752213336276514	8.12410448277176e-08
nb_min_hub_score	1.6887943091221327	1.4531232952303172	3.899757288517682e-05	4.595467538790648e-05	0.0013010059280594718	0.0021675327186437884	7.212754390480864e-06
nb_min_local_clustering_coef	1.833874767043446	1.48492161317413	0.0	0.0	0.002474167037086355	0.0038065617433252785	0.9476164712780986
nb_min_pagerank	0.017204256031438363	0.011529464929620977	3.3538716648703817e-06	3.3503434226691337e-06	5.764431609411035e-07	7.514799234979874e-07	0.4284032651197919
nb_std_authority	30.30298408242517	22.59381591943178	0.0006613406666217	0.0007494351225916	0.025142556677775332	0.02569406351785492	0.0001502206644654694
nb_std_betweenness	64543983704.863365	44322209666.4745	6870260.456569128	6720183.784686464	27347707.916705437	27924535.960261595	0.012314616883644651
nb_std_closeness	64543983704.863365	44322209666.4745	6870260.456569128	6720183.784686464	27347707.916705437	27924535.960261595	0.012314616883644651
nb_std_constraint	1317.9766084389719	893.336409909311	0.2615789288765938	0.2645797224777035	0.10336633956308418	0.10958796907810336	0.0110271831342818
nb_std_coreness	2367.4975240130457	1623.1561947599025	0.4780914437337572	0.4780914437337575	0.24695774727475447	0.2557731233576585	0.0008838814073090917
nb_std_degree	23453.198317569393	15854.819420304699	4.352886289304951	4.358898943540674	3.325977926987501	3.4315649613001034	3.41364688849497e-06
nb_std_eccentricity	2466.0100582162268	1638.323381332804	0.4780914437337574	0.4780914437337574	0.18151480689454996	0.18441998484884103	0.08206308961770031
nb_std_harmonic_centrality	35.30132830613557	23.81320893017442	0.0071016875759238	0.0072357247127361	0.0026052414918662586	0.002660362195545235	0.00021687172405463688
nb_std_hub_score	30.30298408242517	22.59381591943178	0.0006613406666217	0.0007494351225916	0.025142556677775332	0.02569406351785492	0.0001502206644654694
nb_std_local_clustering_coef	45.78263506854121	36.68536881099369	0.0	0.0	0.0660307623687805	0.07494489317245791	0.49992228935828076
nb_std_pagerank	0.05606024001142497	0.038062433262485346	1.0368928031140997e-05	1.0424653496852986e-05	7.682356535906137e-06	7.994548161079126e-06	2.86098616608218e-07
pagerank	0.2866247502726233	0.193966517198478	5.792514902003937e-05	5.8474030696186406e-05	8.112748003862476e-06	8.372229788014135e-06	0.00012072557603246544
