# Supplementary material for: Detecting anomalies in graph networks on digital markets
Source: PLoS One. 2024 Dec 23;19(12):e0315849. doi: 10.1371/journal.pone.0315849 (PMC11666048; doi:10.1371/journal.pone.0315849)
Supplement: S1 Appendix — The Technical appendix can be found under: https://www.kaggle.com/datasets/agatasko/tech-appendix. List of supplements: plots:a. 01_TwiBot_20_histograms.htmlb. 02_Bitcoin_OTC_histograms.htmlc. 03_Bitcoin_Alpha_histograms.htmld. 04_TwiBot_20_dimensionality.htmle. 05_Bitcoin_OTC_dimensionality.htmlf. 06_Bitcoin_Alpha_dimensionality.htmltables:a. 01_TwiBot_20_statistics.csvb. 02_Bitcoin_OTC_statistics.csvc. 03_Bitcoin_Alpha_statistics.csvd. 04_TwiBot_20_results.csve. 05_Bitcoin_OTC_results.csvf. 06_Bitcoin_Alpha_results.csvg. 07_TwiBot_20_compression_results.csvh. 08_Bitcoin_OTC_compression_results.csvi. 09_Bitcoin_Alpha_compression_results.csv (ZIP) [file pone.0315849.s001.zip › tech_appendix/tables/02_Bitcoin_OTC_statistics.csv]

	sum	sum	median	median	std	std	KS p-value
y	bot	non-bot	bot	non-bot	bot	non-bot
authority	19.868822338331793	9.376226314831289	0.0566860418473265	0.0295520139961655	0.19061354612939518	0.0979224203631188	5.7986269862097905e-09
betweenness	25697846.829387248	4901050.743829824	30838.236440055538	179.87483471476946	518893.67193092126	163223.24529197323	1.7697219471431614e-19
closeness	25697846.829387248	4901050.743829824	30838.236440055538	179.87483471476946	518893.67193092126	163223.24529197323	1.7697219471431614e-19
constraint	17.936215246508535	73.17268257813502	0.060616398199313595	0.28608424299504664	0.20098898129795667	0.3561787005639631	4.44947178216146e-17
coreness	2680.0	1763.0	18.5	6.0	11.342556800441503	9.58915659850434	2.4045935268677375e-13
degree	12811.0	3888.0	32.5	7.0	160.23001151598893	61.69220770583683	7.363454072859405e-14
eccentricity	773.0	705.0	6.0	6.0	1.7625831459551713	3.360757762384871	2.3685753945658294e-09
harmonic_centrality	47.73679826692437	58.2981009070286	0.3440150226757185	0.32036989795917914	0.047130613743296086	0.02800544889442461	6.29783569643761e-12
hub_score	20.496611862881633	6.194744901656656	0.0479266046823497	0.0020461583011023	0.2136109530933601	0.1029417500717791	9.708611255104993e-16
local_clustering_coef	22.67315632840637	58.75196671000404	0.10859781665702714	0.4	0.1946304293126528	0.30612703043297895	5.7525137198480195e-21
nb_max_authority	84.01398631586741	56.814088619627874	0.7063313030317284	0.5495678338594276	0.29592078232430535	0.38471809048619676	7.221516362499586e-06
nb_max_betweenness	225692670.29540476	115963760.5578394	1555486.3351622398	1114323.7911173035	1464592.2125443725	1065774.8048117205	7.221516362499586e-06
nb_max_closeness	225692670.29540476	115963760.5578394	1555486.3351622398	1114323.7911173035	1464592.2125443725	1065774.8048117205	7.221516362499586e-06
nb_max_constraint	85.76081466343243	42.14930872674143	1.0	0.2769725614422098	0.36396904736665	0.29325152878847044	7.221516362499586e-06
nb_max_coreness	4245.0	2978.0	35.0	35.0	4.342958706064409	12.708177994824087	7.221516362499586e-06
nb_max_degree	72034.0	44345.0	448.0	401.0	377.4526540700385	344.08428423943525	7.221516362499586e-06
nb_max_eccentricity	897.0	768.0	7.0	7.0	0.8236817424850605	2.2026611739302044	2.4060887659417125e-07
nb_max_harmonic_centrality	55.948471412378005	46.59789034661655	0.4656235827664849	0.438458049886644	0.041520523742926085	0.06496688561962378	7.221516362499586e-06
nb_max_hub_score	88.10913741342051	61.13187040803763	0.7167490775988815	0.6166411706203965	0.30710304905610414	0.42582971649479895	3.896393758646184e-07
nb_max_local_clustering_coef	74.41489645835652	64.26788216500685	0.5238095238095238	0.6344086021505376	0.36778140199254195	0.3333871494570877	7.221516362499586e-06
nb_max_pagerank	0.8513034498444768	0.4710140770628727	0.0059118902226775	0.0042812004780505	0.004440760833380401	0.0036413058174539145	7.221516362499586e-06
nb_mean_authority	20.556315760972126	20.582298067153506	0.1526665185041373	0.1594918785073163	0.10748570238521027	0.15460658501763386	8.897951936741833e-10
nb_mean_authority_1	20.556315760972122	20.582298067153502	0.1526665185041373	0.1594918785073163	0.10748570238521028	0.15460658501763386	8.897951936741833e-10
nb_mean_authority_2	11.21546911047714	11.125395614104686	0.0857815095171795	0.0977891588233242	0.0386327833212045	0.05726392733132802	1.807455682499305e-08
nb_mean_authority_3	4.860612045905131	6.014720580652789	0.0351347413621162	0.0384313534651671	0.013689632302032087	0.037944288685696374	2.310555497448874e-10
nb_mean_authority_4	3.5664034458256015	4.006460459971675	0.0274192980609658	0.0282240064956956	0.006343026937138128	0.02137377144512026	3.7165515794237234e-15
nb_mean_betweenness	28088076.41387005	26230639.717782255	169866.5905039618	194777.2650781011	209859.2424916729	249640.07746250593	1.9306705195589994e-07
nb_mean_betweenness_1	28088076.41387005	26230639.717782255	169866.5905039618	194777.26507810107	209859.24249167292	249640.07746250596	1.9306705195589994e-07
nb_mean_betweenness_2	10743515.176528838	9675116.63206037	73537.22290764947	67222.3797584785	87718.80563023781	97830.37700164251	1.8300097918877326e-06
nb_mean_betweenness_3	2744764.8578907903	4244234.092579455	16988.2090647415	18504.63145018867	20407.650975478544	56663.772049042374	1.3253476040031681e-09
nb_mean_betweenness_4	1759753.363840118	2166858.4821204436	13118.195529625018	13295.805795344617	7351.617099951556	24234.91270752423	7.122951685125647e-11
nb_mean_closeness	28088076.41387005	26230639.717782255	169866.5905039618	194777.2650781011	209859.2424916729	249640.07746250593	1.9306705195589994e-07
nb_mean_closeness_1	28088076.41387005	26230639.717782255	169866.5905039618	194777.26507810107	209859.24249167292	249640.07746250596	1.9306705195589994e-07
nb_mean_closeness_2	10743515.176528838	9675116.63206037	73537.22290764947	67222.3797584785	87718.80563023781	97830.37700164251	1.8300097918877326e-06
nb_mean_closeness_3	2744764.8578907903	4244234.092579455	16988.2090647415	18504.63145018867	20407.650975478544	56663.772049042374	1.3253476040031681e-09
nb_mean_closeness_4	1759753.363840118	2166858.4821204436	13118.195529625018	13295.805795344617	7351.617099951556	24234.91270752423	7.122951685125647e-11
nb_mean_constraint	20.304049642663077	20.74659519912948	0.1435371283513402	0.1150334046839965	0.10913594934392122	0.15158142716369521	2.214102915420692e-09
nb_mean_constraint_1	20.30404964266307	20.746595199129477	0.1435371283513401	0.1150334046839964	0.10913594934392126	0.15158142716369524	2.214102915420692e-09
nb_mean_constraint_2	34.566027255088386	31.233866771255393	0.254583336105271	0.2526591649277533	0.09091405253147633	0.0995930723722974	3.5925971737541155e-07
nb_mean_constraint_3	59.01887198002587	46.52645574414756	0.4841407805558118	0.4280330596971903	0.06800453248354718	0.10390416197619998	4.362706100580373e-06
nb_mean_constraint_4	68.65357629349721	57.21073788124971	0.5572503117559371	0.545882404561056	0.035359290788831356	0.09282451889816806	7.221516362499586e-06
nb_mean_coreness	2536.6652413485567	2145.6869064927932	19.625	21.20075757575757	5.922650782392425	9.570149558332556	2.7741341003163983e-11
nb_mean_coreness_1	2536.6652413485567	2145.6869064927932	19.625	21.20075757575757	5.922650782392425	9.570149558332556	2.7741341003163983e-11
nb_mean_coreness_2	1804.4725531131382	1615.6282293310917	14.562836624775583	14.837408312958436	3.5478201430694334	4.999091950095172	5.042320646203237e-07
nb_mean_coreness_3	1016.0972360735941	1084.6189374417283	7.616110471806674	8.08499095840868	1.8573560204089834	3.786474256190046	1.7559845769130146e-10
nb_mean_coreness_4	821.6496916045024	842.1183448246243	6.409567039106145	6.504197178067512	0.8674548190501993	2.4459391870423115	2.938157465141178e-13
nb_mean_degree	13115.057822768453	13041.505160874383	92.66666666666669	88.125	72.93752749681038	107.66633022953556	7.611094057162238e-09
nb_mean_degree_1	13115.057822768453	13041.505160874383	92.66666666666669	88.125	72.93752749681038	107.66633022953556	7.611094057162238e-09
nb_mean_degree_2	6168.209365753831	5664.80035102885	46.45427728613569	45.608108108108105	30.855812532789447	39.47446683996886	1.0749004505958136e-06
nb_mean_degree_3	2228.9999370511437	2858.0033853304058	15.362025316455696	16.419882443138256	9.06034854085346	24.226333007100507	1.6375928927180125e-09
nb_mean_degree_4	1617.1376188885004	1788.2736512165886	12.366492146596858	12.594570459010535	3.849462483717885	11.54465971800288	2.938157465141178e-13
nb_mean_eccentricity	737.4225953099334	646.4861964430266	5.972222222222222	6.0	0.5633736582545562	1.881760893360418	2.3096300737439346e-09
nb_mean_eccentricity_1	737.4225953099334	646.4861964430266	5.972222222222222	6.0	0.5633736582545562	1.881760893360418	2.3096300737439346e-09
nb_mean_eccentricity_2	729.9996773110444	617.9597401300772	5.902116402116402	5.845442536327609	0.3239479375449892	1.659098840514074	5.526603054252861e-09
nb_mean_eccentricity_3	695.1857295040725	587.2914059967482	5.533685859772817	5.538670900430937	0.13597271493653915	1.503908280460601	4.6126515356949864e-10
nb_mean_eccentricity_4	687.3195785317843	572.5225580697531	5.486682808716707	5.4682303518291615	0.0563920804715072	1.4222158433014191	2.4060887659417125e-07
nb_mean_harmonic_centrality	43.87714354802805	40.16363952913444	0.3492904383975583	0.3528262529501464	0.028251751080737693	0.036409601907455236	8.472257913629937e-08
nb_mean_harmonic_centrality_1	43.87714354802805	40.16363952913444	0.3492904383975583	0.3528262529501463	0.028251751080737696	0.036409601907455236	8.472257913629937e-08
nb_mean_harmonic_centrality_2	41.71918023320232	38.53620297036131	0.3329337573586729	0.3377929327102111	0.012002723214672939	0.01853300734727226	1.1498637192004158e-09
nb_mean_harmonic_centrality_3	38.86624370651793	36.657069181005205	0.3100219904346827	0.3157275221490728	0.008244437219522307	0.01445566321937076	8.860849469922203e-13
nb_mean_harmonic_centrality_4	37.3820592478772	35.1943445682864	0.2979793011016767	0.2998316401024413	0.00449418278613287	0.013103081441589396	6.955330310227433e-15
nb_mean_hub_score	21.32936832036642	21.19030820769424	0.1503767901784081	0.1821242340850885	0.11635543054096553	0.17434815633032621	4.976898337150852e-09
nb_mean_hub_score_1	21.329368320366417	21.190308207694237	0.1503767901784081	0.1821242340850885	0.11635543054096556	0.17434815633032621	4.976898337150852e-09
nb_mean_hub_score_2	11.42639122823045	10.750935135862159	0.0882759981922745	0.0990404859615311	0.04185871217578955	0.06700083039859137	4.034467632609775e-08
nb_mean_hub_score_3	4.637844182084544	5.492028516532039	0.0330440659601978	0.0360504062864718	0.014445034838504562	0.04304414783802013	4.425175502318386e-10
nb_mean_hub_score_4	3.354392987963118	3.450141714421606	0.0256957202619982	0.0260655712420029	0.006781971931785655	0.023603928075325343	2.7195262876518487e-11
nb_mean_local_clustering_coef	19.993204160365508	37.370786214873206	0.1390779299589681	0.2380952380952381	0.08400949164013877	0.26476199322406024	4.217050206144515e-18
nb_mean_local_clustering_coef_1	19.993204160365504	37.3707862148732	0.1390779299589681	0.238095238095238	0.08400949164013877	0.26476199322406024	4.217050206144515e-18
nb_mean_local_clustering_coef_2	30.445803074186777	43.34866594276448	0.2446141311332106	0.3175145548470328	0.06787303315866856	0.2151700372583805	6.82388363157878e-25
nb_mean_local_clustering_coef_3	35.87267029048031	42.67207566058292	0.2905988283196499	0.3007621072534949	0.014487557240219431	0.19756724879337706	4.551024095995106e-26
nb_mean_local_clustering_coef_4	36.06670943109613	41.82665264611819	0.288651060625135	0.2896462591566238	0.0057136413685819265	0.19284948133127242	1.6255501629135822e-18
nb_mean_nb_max_authority_1	82.50786101785309	65.43757916749237	0.6605569908231557	0.6940697627339618	0.16691480379058565	0.3548319177233257	1.0960403142086664e-11
nb_mean_nb_max_authority_2	79.66263238358061	63.64019635300399	0.6290820766462076	0.6691573972574648	0.0838096390987899	0.2790743047616145	4.1090072564943615e-13
nb_mean_nb_max_authority_3	65.19152585903353	56.64433401003104	0.5199990605789734	0.5555906815518623	0.05423602916543342	0.2171142732850723	3.793237942189438e-12
nb_mean_nb_max_authority_4	55.15777412403245	47.412865725224364	0.4340793873564005	0.4407058774342073	0.025993641252257164	0.1710628760785718	1.4323712474062713e-10
nb_mean_nb_max_betweenness_1	254717922.93706512	165503481.2958269	1983818.4121496456	1637374.543632541	789360.8431266216	1106531.113695121	7.221516362499586e-06
nb_mean_nb_max_betweenness_2	227669058.01484758	171190545.156877	1759707.8220179635	1810089.710196276	360984.20082704426	803624.3283130965	2.6082995761753577e-06
nb_mean_nb_max_betweenness_3	182829876.08009496	155901744.97972426	1414556.856873708	1461350.560353333	259145.63945178257	662438.757679377	1.4565192179443399e-08
nb_mean_nb_max_betweenness_4	147565384.20197588	129219844.61280298	1158636.3346038635	1176176.5097237912	82465.24881608054	551190.8863471547	7.122951685125647e-11
nb_mean_nb_max_closeness_1	254717922.93706512	165503481.2958269	1983818.4121496456	1637374.543632541	789360.8431266216	1106531.113695121	7.221516362499586e-06
nb_mean_nb_max_closeness_2	227669058.01484758	171190545.156877	1759707.8220179635	1810089.710196276	360984.20082704426	803624.3283130965	2.6082995761753577e-06
nb_mean_nb_max_closeness_3	182829876.08009496	155901744.97972426	1414556.856873708	1461350.560353333	259145.63945178257	662438.757679377	1.4565192179443399e-08
nb_mean_nb_max_closeness_4	147565384.20197588	129219844.61280298	1158636.3346038635	1176176.5097237912	82465.24881608054	551190.8863471547	7.122951685125647e-11
nb_mean_nb_max_constraint_1	81.67423983194786	67.95914005683291	0.6395506589907624	0.5335714099077906	0.1579309350272625	0.210164176616023	1.7684261996424422e-06
nb_mean_nb_max_constraint_2	59.7511858535228	53.94392283860908	0.4815886201062582	0.4472377515109829	0.10107886104366877	0.09291418049611778	1.2775340265251209e-06
nb_mean_nb_max_constraint_3	39.05935747470865	41.4775202105267	0.2967713905638773	0.3278242725923808	0.053133448105054944	0.08777991537512707	1.5847402053222876e-13
nb_mean_nb_max_constraint_4	34.8220854430931	36.03408155329622	0.2755016862238351	0.2759988644429327	0.021445609328176886	0.06854131121831329	7.224741111011171e-16
nb_mean_nb_max_coreness_1	4120.009017304359	3050.9660300893265	33.68571428571428	33.68493150684932	2.67260485132739	11.37363386073272	7.221516362499586e-06
nb_mean_nb_max_coreness_2	4132.5505100912615	3094.6339302231972	33.252319109461965	32.49109653233364	1.5587347709136532	10.255510249129179	7.742434151675354e-08
nb_mean_nb_max_coreness_3	3896.8039456751903	3186.037831828943	31.28829604130809	31.88353897080951	1.1311195481853542	9.383108808375102	1.991441072815552e-12
nb_mean_nb_max_coreness_4	3624.53691157461	3035.401289111228	28.78222885148093	29.08903812824957	0.7483804388313323	8.11638783864473	2.3371421550437537e-10
nb_mean_nb_max_degree_1	78892.7107386637	56023.20734144275	638.6160714285714	599.0	202.91014355091548	334.9519217602029	7.221516362499586e-06
nb_mean_nb_max_degree_2	73044.80193093246	56893.77005723556	571.5226110892646	599.7300492610838	96.33044464907891	259.3701752027403	8.642703468200675e-10
nb_mean_nb_max_degree_3	60416.07346178189	51636.88886113868	474.7678142514012	486.51744026366384	67.72326639159917	209.7531716928912	7.474818765488577e-10
nb_mean_nb_max_degree_4	50025.309278623325	43321.82794876228	393.5132083510865	399.3923393204934	24.050868282576534	171.73593939691608	7.122951685125647e-11
nb_mean_nb_max_eccentricity_1	899.2068191232352	797.6988903438868	7.123287671232877	7.375	0.4278161810726623	2.1729652759176235	6.230869892288983e-14
nb_mean_nb_max_eccentricity_2	851.8817597393637	732.9472905848359	6.747663551401869	6.75065963060686	0.22613230486005628	1.8982855185743868	2.782502137926592e-09
nb_mean_nb_max_eccentricity_3	817.2292301682868	697.6970226890518	6.505363873586547	6.523619806488332	0.09241619119855457	1.7291208659656718	9.699542402674672e-10
nb_mean_nb_max_eccentricity_4	812.4904993406169	683.2071425233204	6.497081275258195	6.49137187230371	0.02458318434110919	1.6515060180233254	3.581695130150215e-09
nb_mean_nb_max_harmonic_centrality_1	55.56174607952122	47.815270571886295	0.4469877666976126	0.4462284580499164	0.023177450038769046	0.060730907679867004	3.343981024372933e-07
nb_mean_nb_max_harmonic_centrality_2	55.09051262133116	47.729491357705186	0.4407356687227641	0.4417932510424863	0.012256286126921642	0.05209613053692111	4.362706100580373e-06
nb_mean_nb_max_harmonic_centrality_3	52.8231679413841	47.28770619150214	0.4222803173251674	0.4277496044860441	0.00966119935986677	0.044026524769956714	1.3708393686509444e-10
nb_mean_nb_max_harmonic_centrality_4	50.91884952013238	45.92342653854266	0.4060217660292678	0.4077129728342494	0.0051606231036773345	0.0364025668615211	1.1712716731595827e-10
nb_mean_nb_max_hub_score_1	87.28774716861727	67.47250739961082	0.7070717313543058	0.6926702324454411	0.17112969787028798	0.3784997436472362	3.1642691333972105e-12
nb_mean_nb_max_hub_score_2	85.20891969720422	67.54038822675538	0.6765087711678494	0.6974566478560909	0.08892662960361279	0.30920982581356815	3.7558882023919574e-14
nb_mean_nb_max_hub_score_3	70.84083028236208	60.75561429189933	0.5639337713908752	0.5991839064239317	0.059480637760454064	0.24285350431104105	1.2811847319059604e-11
nb_mean_nb_max_hub_score_4	59.925613264227046	51.07079337228192	0.4717472230123311	0.4789496121417435	0.027032691923654737	0.19440951957666364	1.1712716731595827e-10
nb_mean_nb_max_local_clustering_coef_1	73.02844422410067	82.95704843244172	0.558364706417598	0.7063492063492064	0.17258452352357742	0.20285583785410602	2.0641867863594506e-17
nb_mean_nb_max_local_clustering_coef_2	50.36933981846787	62.00240422800332	0.3881897574156637	0.4545533811256314	0.09770786208773856	0.18056557049495955	1.6602341102491367e-18
nb_mean_nb_max_local_clustering_coef_3	33.24729715230871	46.560407709609315	0.2538896973163758	0.2892902370037952	0.048152434428649	0.22310276532638645	5.398157547544075e-18
nb_mean_nb_max_local_clustering_coef_4	29.29187227574824	39.85530728713553	0.2315690401916962	0.2354179733533772	0.015968108896262136	0.22809187916406676	6.159624654794884e-19
nb_mean_nb_max_pagerank_1	0.9191928343930575	0.6547784852329883	0.0073417879785867	0.0069678646727187	0.0023612430958536005	0.003823764194907986	4.157518614729964e-06
nb_mean_nb_max_pagerank_2	0.8513022888628691	0.6585694313059047	0.0066678528536601	0.0068717805225181	0.0011187163486834732	0.002859032308685664	1.7344111476419015e-07
nb_mean_nb_max_pagerank_3	0.6986678152169657	0.6014337455347237	0.0055043635143521	0.0056442137620318	0.0007809019482764027	0.00231279830511887	1.7925823567990592e-09
nb_mean_nb_max_pagerank_4	0.5801303018489695	0.5063859139168615	0.0045621506900622	0.0046273031260425	0.0002924546522124517	0.0018655724690678057	7.122951685125647e-11
nb_mean_nb_mean_authority_1	20.285767556198703	16.220362578004917	0.1447447684067298	0.1449241269859996	0.06192946698104013	0.0887596235355638	1.6045257170434982e-07
nb_mean_nb_mean_authority_2	30.065023174888502	23.737351512365475	0.2456165436804	0.2524543869468338	0.06542001201188664	0.11388378287875754	5.7765256825136706e-08
nb_mean_nb_mean_authority_3	33.231792798961244	27.03724488343932	0.2698126143278512	0.2834072726285779	0.026788719828700066	0.10391182390395425	6.62723566385734e-15
nb_mean_nb_mean_authority_4	29.715946420993617	24.773103423603164	0.2352948500438214	0.2381229698812755	0.008904195477332693	0.08490500185586691	1.4040372104479845e-09
nb_mean_nb_mean_betweenness_1	30277658.514416	17778768.308117375	204568.19630016052	135965.83303894082	185797.7704276661	133959.77543947427	5.139756773704306e-06
nb_mean_nb_mean_betweenness_2	58719949.68232161	37729590.538900174	419028.9896230364	385372.8986816586	240501.17143671523	249166.5267193489	4.362706100580373e-06
nb_mean_nb_mean_betweenness_3	75310918.22978431	56250674.717247285	599166.1634009216	581966.5026956908	119047.43846518853	279092.5754034621	1.7684261996424422e-06
nb_mean_nb_mean_betweenness_4	64767578.014018856	53739856.74286738	512966.2920489349	518224.1281957006	20380.29587202443	234930.47925721775	1.9733388473467625e-09
nb_mean_nb_mean_closeness_1	30277658.514416	17778768.308117375	204568.19630016052	135965.83303894082	185797.7704276661	133959.77543947427	5.139756773704306e-06
nb_mean_nb_mean_closeness_2	58719949.68232161	37729590.538900174	419028.9896230364	385372.8986816586	240501.17143671523	249166.5267193489	4.362706100580373e-06
nb_mean_nb_mean_closeness_3	75310918.22978431	56250674.717247285	599166.1634009216	581966.5026956908	119047.43846518853	279092.5754034621	1.7684261996424422e-06
nb_mean_nb_mean_closeness_4	64767578.014018856	53739856.74286738	512966.2920489349	518224.1281957006	20380.29587202443	234930.47925721775	1.9733388473467625e-09
nb_mean_nb_mean_constraint_1	18.67864401483267	24.609395316445966	0.1403184200854581	0.1748580883105959	0.04865171471712238	0.12272180558455618	5.339665445863159e-16
nb_mean_nb_mean_constraint_2	15.231737439834035	20.81301093802227	0.1175164962920194	0.1187450188751524	0.03227295439293698	0.11277921609062709	3.092502566844093e-15
nb_mean_nb_mean_constraint_3	13.026104269526659	17.97572688540997	0.1025295346313171	0.1014695702776243	0.009924303737435684	0.11174120813033679	8.612058634283707e-14
nb_mean_nb_mean_constraint_4	13.540400902446317	17.449052727036143	0.1087537669943632	0.1072871311563248	0.002912018879331525	0.10888066060531587	1.1640447944174739e-11
nb_mean_nb_mean_coreness_1	2534.5841470607747	1941.5198285323995	20.5387494554523	18.8856110120816	3.1339890373398003	6.976588332494414	1.5777826651435423e-07
nb_mean_nb_mean_coreness_2	2898.3228854010786	2237.5424576527003	23.75477312378041	23.780872790743125	2.2332404561581827	7.309914805290705	2.453600819839764e-07
nb_mean_nb_mean_coreness_3	2996.6131391104846	2434.080024251679	24.08620054914738	24.702185749716776	0.8776655033162101	6.997699837074978	5.398157547544075e-18
nb_mean_nb_mean_coreness_4	2851.8622053740546	2385.152721740855	22.70221756026877	22.88723782592012	0.39790261624153017	6.08362372009025	7.24330826453461e-10
nb_mean_nb_mean_degree_1	13711.504104906782	9316.997471721033	97.47818601718758	78.48924731182795	55.583707166290935	58.22542341899473	5.139756773704306e-06
nb_mean_nb_mean_degree_2	23044.61411256245	16367.426820225337	171.1918428158795	164.90647471755435	69.65193754451192	90.90889248733393	4.362706100580373e-06
nb_mean_nb_mean_degree_3	27982.737837158944	21521.4493234162	225.0529932902193	228.1235723375705	32.69212617799999	94.72008922505316	1.5541723402064208e-07
nb_mean_nb_mean_degree_4	24675.20114198999	20393.76961125688	195.610590848431	197.80274269158497	7.206387655335703	79.75501008883153	1.0895924103675568e-09
nb_mean_nb_mean_eccentricity_1	747.2480112711335	635.5696021704733	5.98297096828064	5.931876224072712	0.23046828773045944	1.7586612126679204	2.0153833935551004e-10
nb_mean_nb_mean_eccentricity_2	740.377295438453	618.8371365614508	5.913466652058697	5.875228107638906	0.10418381609056121	1.6345494163150627	6.407176827032119e-08
nb_mean_nb_mean_eccentricity_3	741.5530373893016	614.7186486389232	5.934373651313376	5.909041368334488	0.025286993870204905	1.5822570576816577	1.7010393733476553e-07
nb_mean_nb_mean_eccentricity_4	746.7478721771549	614.3979084012257	5.977641410664077	5.96227227665034	0.02240509090411127	1.5704233621224497	7.221516362499586e-06
nb_mean_nb_mean_harmonic_centrality_1	43.93476323625979	39.48434136219202	0.3511393084197394	0.3504796432141632	0.01608330882454716	0.024290066643476865	5.139756773704306e-06
nb_mean_nb_mean_harmonic_centrality_2	45.887716127769565	40.91854339326314	0.3680795593014734	0.3695008855323453	0.013683065075332793	0.02800765409287195	4.362706100580373e-06
nb_mean_nb_mean_harmonic_centrality_3	46.54549019848407	41.78497991112839	0.3730758164921874	0.3754259511043732	0.005594227011893612	0.026412955658697237	1.0252546433134531e-13
nb_mean_nb_mean_harmonic_centrality_4	45.707888026221234	41.39767893566621	0.365093923484333	0.3661995493901551	0.002131765923264796	0.02215107620303013	2.731548594179753e-10
nb_mean_nb_mean_hub_score_1	21.220022136900884	15.969075618438131	0.1503729651261809	0.1466130588097609	0.06887559431063282	0.10121381161335002	1.213486844890035e-06
nb_mean_nb_mean_hub_score_2	32.15587876702828	24.881200723683587	0.2570329517179906	0.2654641027758171	0.07316054800673778	0.13217046804151011	1.7083755991360546e-08
nb_mean_nb_mean_hub_score_3	36.12864091957555	28.809592529104158	0.2943862685089505	0.3071658449902071	0.030917994586868353	0.12207329900338668	2.2798436854229043e-13
nb_mean_nb_mean_hub_score_4	32.261575824914004	26.4884937647256	0.2555212951023733	0.2586917500129836	0.009653329658145698	0.10114731876624386	7.24330826453461e-10
nb_mean_nb_mean_local_clustering_coef_1	20.1263740433801	40.14949198434506	0.152814450840193	0.2449349865678052	0.06454102984034417	0.24359443690242033	1.3932374710759295e-34
nb_mean_nb_mean_local_clustering_coef_2	16.61654868332113	33.10964058237072	0.1262075677793539	0.1664743431009804	0.03818402122029331	0.2520091699875753	5.118652200318363e-28
nb_mean_nb_mean_local_clustering_coef_3	14.702889655324677	27.74305840145585	0.1159304300806175	0.1215619903020678	0.012098003046799519	0.2540919192284332	2.707816209096285e-31
nb_mean_nb_mean_local_clustering_coef_4	14.472971810924609	25.753831847649213	0.1156793342914197	0.1166621144185017	0.0012300989056223425	0.25390515113660034	1.3145567941932243e-29
nb_mean_nb_mean_pagerank_1	0.1574053771311783	0.1103224080269968	0.0011322121015176	0.0008819900672405	0.0006168178484351578	0.0005717721872058032	5.139756773704306e-06
nb_mean_nb_mean_pagerank_2	0.2657744900612709	0.1889141807364766	0.0019833556006304	0.0018338619166883	0.0008007120257598761	0.000924613955124309	4.362706100580373e-06
nb_mean_nb_mean_pagerank_3	0.3228139559590968	0.2525893773232793	0.0025977261439532	0.0026409227747928	0.0003715533687380121	0.0009843641484371028	1.0524300359745967e-07
nb_mean_nb_mean_pagerank_4	0.2866603960718085	0.2415142212131475	0.0022723510042835	0.0022951674713761	7.82820360338861e-05	0.0008103947662641589	2.096237137365614e-09
nb_mean_nb_min_authority_1	3.21511543065649	2.751908175572777	0.0143144429399847	0.018825337854219	0.03094996792745115	0.022070959442638906	5.139756773704306e-06
nb_mean_nb_min_authority_2	10.37419974415282	7.64322842906079	0.0707984186730943	0.062694239788178	0.04714105778245052	0.04495540364750717	4.362706100580373e-06
nb_mean_nb_min_authority_3	17.13602640442997	13.039654216099812	0.14111104946994	0.1427558863774865	0.02206295824495503	0.05691368732873366	7.134614706413167e-15
nb_mean_nb_min_authority_4	16.34997098578035	13.328831055230214	0.1302657911699528	0.1314267826255168	0.006854489563472306	0.044259117516222836	1.1324213569155225e-09
nb_mean_nb_min_betweenness_1	3920610.48737894	922245.9152631523	5632.616356900986	436.7195554516027	109183.16501058443	25163.715712759553	7.221516362499586e-06
nb_mean_nb_min_betweenness_2	20728976.260585263	10837586.185674118	118552.05897985624	68666.4939163578	162744.10445016332	124517.4570334906	4.362706100580373e-06
nb_mean_nb_min_betweenness_3	39369927.51973267	27100195.8681065	326105.7929436099	310764.05346999125	80756.48034982715	165802.04365510066	3.9504493506746943e-07
nb_mean_nb_min_betweenness_4	35265252.25341168	28642816.73180251	280776.3564082587	283537.90210289165	17567.972135231965	132938.80810763553	7.068846513205079e-10
nb_mean_nb_min_closeness_1	3920610.48737894	922245.9152631523	5632.616356900986	436.7195554516027	109183.16501058443	25163.715712759553	7.221516362499586e-06
nb_mean_nb_min_closeness_2	20728976.260585263	10837586.185674118	118552.05897985624	68666.4939163578	162744.10445016332	124517.4570334906	4.362706100580373e-06
nb_mean_nb_min_closeness_3	39369927.51973267	27100195.8681065	326105.7929436099	310764.05346999125	80756.48034982715	165802.04365510066	3.9504493506746943e-07
nb_mean_nb_min_closeness_4	35265252.25341168	28642816.73180251	280776.3564082587	283537.90210289165	17567.972135231965	132938.80810763553	7.068846513205079e-10
nb_mean_nb_min_constraint_1	1.9395638842267626	10.689336452609053	0.0119074042409648	0.0123360782201902	0.014183384110748896	0.14037299041448412	1.252856114521041e-16
nb_mean_nb_min_constraint_2	2.335856297463359	10.903622853984828	0.0157590652244775	0.0261845276372505	0.01954358339463049	0.13618562957023353	6.071527128381585e-26
nb_mean_nb_min_constraint_3	3.4628906523384595	9.760746916453575	0.0273465241588598	0.0266161278008926	0.005821561091223512	0.133164011020283	2.5471446767455195e-13
nb_mean_nb_min_constraint_4	4.883620586757843	10.107840232814858	0.0399716117810821	0.0381068419388074	0.004194933781083177	0.12829450062519906	3.94288810296118e-11
nb_mean_nb_min_coreness_1	714.2422707834065	660.4993415619742	5.75	5.0	2.7688236279218255	3.2667568788584087	5.183477844391134e-08
nb_mean_nb_min_coreness_2	1315.8926437018217	1025.7735085573977	10.224489795918368	10.474666666666666	2.936957789249828	3.263637687461701	2.6082995761753577e-06
nb_mean_nb_min_coreness_3	1884.8891321240683	1470.7576650931267	15.645773732119636	15.266386260077113	1.601149743795038	4.361323193468028	9.194958129335463e-12
nb_mean_nb_min_coreness_4	1926.1944379912845	1595.3349866621284	15.437699680511182	15.497854997854995	0.556502305202643	3.7177022065526524	7.945479215279174e-09
nb_mean_nb_min_degree_1	2196.032877846826	1255.5712469167897	9.181818181818182	5.8	32.58940184070289	13.839671726569108	7.221516362499586e-06
nb_mean_nb_min_degree_2	8373.388021667142	5182.373755364404	51.308964316797216	41.645390070921984	49.119512197870314	41.49823261876434	4.362706100580373e-06
nb_mean_nb_min_degree_3	14882.037607425536	10599.52672259175	123.01627620221949	120.52764423076924	23.59972060591293	55.579233572394884	1.5777826651435423e-07
nb_mean_nb_min_degree_4	13837.168945748912	11170.092949650836	110.32388663967612	111.30497523153134	6.247617378486445	44.86254809517521	5.681035576737303e-10
nb_mean_nb_min_eccentricity_1	344.6196880853287	309.8845221658872	2.9473684210526314	2.75	1.2153483176327347	1.8951150007519106	1.543256982717687e-08
nb_mean_nb_min_eccentricity_2	478.1431316601079	384.01082722232104	3.8374269005847954	3.654185022026432	0.5945247743782134	1.237384771039169	9.543310771669104e-08
nb_mean_nb_min_eccentricity_3	598.2104827977072	463.04609226184795	4.874865156418554	4.677888022678951	0.33885700159342735	1.3400020721045418	4.362706100580373e-06
nb_mean_nb_min_eccentricity_4	631.1057556481671	497.84887162544305	5.072921108742004	5.031532524807056	0.14990628959292415	1.4122950926137865	7.221516362499586e-06
nb_mean_nb_min_harmonic_centrality_1	35.99438790165406	33.99087791567667	0.2873022185064505	0.2978866516844834	0.016226974508926385	0.017786929612085816	4.1951688760410606e-11
nb_mean_nb_min_harmonic_centrality_2	38.37826995033883	35.36508971443378	0.3038770238710523	0.3114872049454715	0.015752618455504457	0.015508585766309224	2.847792557692741e-06
nb_mean_nb_min_harmonic_centrality_3	40.98268911410674	37.05840515575608	0.3302101157241458	0.328283150539487	0.00776354763457861	0.01623888897225561	3.702131578964268e-17
nb_mean_nb_min_harmonic_centrality_4	41.014391846126834	37.41111730377438	0.3281873175168362	0.328739475991004	0.00259411510018811	0.01265278535625559	7.398886571228402e-11
nb_mean_nb_min_hub_score_1	2.802869124280607	1.430912539239043	0.010348328591928	0.0028028538070042	0.034665569619331864	0.023721347332478843	7.221516362499586e-06
nb_mean_nb_min_hub_score_2	10.87980751260734	7.318436727858802	0.0708743475436299	0.0627444183421844	0.05265000519173834	0.0543909818859039	4.362706100580373e-06
nb_mean_nb_min_hub_score_3	18.530181228187036	13.52434689505749	0.152755568006687	0.1536541970612857	0.025071414722909215	0.0694298031229288	7.080592360195253e-15
nb_mean_nb_min_hub_score_4	17.646666545999246	13.9713033724511	0.1406396879304321	0.142095892575338	0.007803739062993248	0.05609209432935002	1.1324213569155225e-09
nb_mean_nb_min_local_clustering_coef_1	2.4452038380090992	19.46534427265727	0.0159202524745239	0.0232725262576008	0.02031537852729399	0.28450568879586474	3.994080802772015e-16
nb_mean_nb_min_local_clustering_coef_2	3.7665904761644513	19.760223823480572	0.0239337627935217	0.048203726709159	0.023545720823949172	0.27490006811814344	1.4345699033965757e-25
nb_mean_nb_min_local_clustering_coef_3	5.766205354657909	18.409265555626934	0.0469278236442936	0.0501873199376999	0.008164727984857604	0.27075450881794955	5.090969125364598e-14
nb_mean_nb_min_local_clustering_coef_4	6.85743264353519	18.271254300874766	0.055749804995996	0.055890618822153	0.003642717488486636	0.26681435031328155	9.194958129335463e-12
nb_mean_nb_min_pagerank_1	0.03023059297115649	0.024434731345728253	0.000161943595841	0.00014644527891	0.0003735404970714891	0.0001922474418218759	7.221516362499586e-06
nb_mean_nb_min_pagerank_2	0.1015206197759668	0.06798649912362911	0.0006442812329995	0.0005056788309657	0.0005670900356922008	0.00043989858135807137	4.362706100580373e-06
nb_mean_nb_min_pagerank_3	0.176084729217879	0.1310044902512952	0.0014478448801721	0.0014268061307074	0.00026992274023716846	0.0005738936653602295	2.044043787964529e-07
nb_mean_nb_min_pagerank_4	0.165059944117311	0.1382109134968205	0.0013158837071831	0.0013254536894968	6.777926543164085e-05	0.0004367861971420361	8.470426098501106e-10
nb_mean_nb_std_authority_1	22.452636120881273	17.708901497583266	0.1799733230578562	0.18087251189267256	0.039732872225778544	0.09380717209147942	7.194165296172258e-13
nb_mean_nb_std_authority_2	26.46818595206659	21.00761196364509	0.2190733050325092	0.22778501020847763	0.030507948873588746	0.08575503873120048	4.913090221466187e-14
nb_mean_nb_std_authority_3	26.507679567142162	21.642015311723917	0.2131817707347421	0.22024689694254967	0.012584464995568121	0.07218041856126421	3.994080802772015e-16
nb_mean_nb_std_authority_4	24.894081184067694	20.26908517565572	0.1980517394967699	0.1993408458694912	0.003738474314126577	0.062034828356864705	1.2785172223299267e-13
nb_mean_nb_std_betweenness_1	56442807.99879117	36420686.94332764	439958.909997598	349042.47323055315	194312.29859229547	233510.17144190345	5.233479083487255e-07
nb_mean_nb_std_betweenness_2	73616670.34977485	52690612.64684853	569374.6987034905	579019.0202278341	166915.87938378027	246292.66412086607	2.999650039960981e-07
nb_mean_nb_std_betweenness_3	78452019.45249495	61521419.63034191	610996.0808275222	630608.5868962714	79247.56468946119	233587.92654499126	6.146724011760948e-08
nb_mean_nb_std_betweenness_4	71538979.48932406	58587427.587221004	569212.9653262394	572950.7733357013	9830.72436866953	205835.63575347184	2.2798436854229043e-13
nb_mean_nb_std_closeness_1	56442807.99879117	36420686.94332764	439958.909997598	349042.47323055315	194312.29859229547	233510.17144190345	5.233479083487255e-07
nb_mean_nb_std_closeness_2	73616670.34977485	52690612.64684853	569374.6987034905	579019.0202278341	166915.87938378027	246292.66412086607	2.999650039960981e-07
nb_mean_nb_std_closeness_3	78452019.45249495	61521419.63034191	610996.0808275222	630608.5868962714	79247.56468946119	233587.92654499126	6.146724011760948e-08
nb_mean_nb_std_closeness_4	71538979.48932406	58587427.587221004	569212.9653262394	572950.7733357013	9830.72436866953	205835.63575347184	2.2798436854229043e-13
nb_mean_nb_std_constraint_1	24.162663371557638	18.008763978832885	0.1877697538480736	0.15953054314653956	0.041424962280268283	0.08340237348151187	3.529535911851193e-08
nb_mean_nb_std_constraint_2	20.826253675135252	15.599438775735964	0.1636095031586026	0.14703417939855914	0.024454018978178012	0.04885180656494253	2.453600819839764e-07
nb_mean_nb_std_constraint_3	18.210299128406614	14.622564230402334	0.1439548140480749	0.14205592717702276	0.007031489605136547	0.03718441075169453	7.582771264130169e-08
nb_mean_nb_std_constraint_4	18.20578706220045	14.64339346096278	0.1455460494020297	0.1447114978595595	0.0025282385909352503	0.0354211592143257	2.999650039960981e-07
nb_mean_nb_std_coreness_1	1337.4812208394735	950.3976165355205	10.68625684218656	10.164141134101683	0.9981662979056422	4.182163916668983	4.034467632609775e-08
nb_mean_nb_std_coreness_2	1278.5651537323884	944.2647429399316	10.189391986321333	9.941885149784614	0.38381083656303167	3.3372002632434534	3.529535911851193e-08
nb_mean_nb_std_coreness_3	1221.629156563803	958.8579099407227	9.767154417958777	9.8107817960441	0.16309940253333122	2.9367819599080907	2.650627840113777e-11
nb_mean_nb_std_coreness_4	1193.6749850017316	951.2239731137006	9.52157216533606	9.562946005955489	0.10245268368263506	2.7205906861123985	1.0252546433134531e-13
nb_mean_nb_std_degree_1	18314.633808982162	12838.708998197531	143.63182723860206	127.25794514787793	49.60228960449196	75.30181078650321	2.4060887659417125e-07
nb_mean_nb_std_degree_2	23239.96377504288	17528.22075713003	181.30361218747	190.38970456069097	43.376983153629354	77.69662304761094	2.999650039960981e-07
nb_mean_nb_std_degree_3	24778.607161691016	19662.05336254576	195.74172106083844	201.49851872400245	19.40653108569706	70.75116730329378	3.2805162070178084e-09
nb_mean_nb_std_degree_4	22944.83980031684	18710.686139842728	182.67225764805656	183.83392226374932	3.129774069682476	62.005061610180014	7.913588996794642e-14
nb_mean_nb_std_eccentricity_1	136.45798812937164	148.78071299815784	1.0467897169141294	1.0151053963147594	0.2862635479538881	0.9903703352822196	2.4687535236851915e-12
nb_mean_nb_std_eccentricity_2	118.42231387353736	130.54110876979584	0.9325851929701136	0.9385727070172167	0.11842561932165792	0.8514394860480784	7.628953296212384e-11
nb_mean_nb_std_eccentricity_3	104.46282821756404	110.632810372404	0.8233825955729516	0.8223489614945718	0.053513452775768015	0.6744149562015773	2.27093484993677e-11
nb_mean_nb_std_eccentricity_4	104.47353811307168	101.64818002132188	0.8356548148444422	0.8340497993296114	0.016781979927763875	0.4945489375107837	7.836569846121209e-10
nb_mean_nb_std_harmonic_centrality_1	5.955554971454333	4.270062725117287	0.0477830732052105	0.04220477916771815	0.004968062328600966	0.01557277050519883	2.999650039960981e-07
nb_mean_nb_std_harmonic_centrality_2	6.3793678392905395	4.687456469725981	0.0509462238034639	0.0490839099028055	0.0026920509433529098	0.014127755227101716	5.233479083487255e-07
nb_mean_nb_std_harmonic_centrality_3	6.393446847544212	5.041168242259296	0.050937434557992	0.05118172666248925	0.0011750751708337933	0.013522738177041296	1.1505802639582375e-07
nb_mean_nb_std_harmonic_centrality_4	6.270512325381419	5.060190948775261	0.0500797056224773	0.0501225247661584	0.0003022508734210815	0.012822610370106107	9.213187473053331e-11
nb_mean_nb_std_hub_score_1	24.672954144121103	19.51527288441874	0.1940781204051103	0.1963986043530008	0.04556611761733513	0.10722082113812546	9.239630768637237e-13
nb_mean_nb_std_hub_score_2	29.106757076267854	23.331875561504646	0.2408787961284964	0.25445091293054123	0.034914395536727	0.09782002767028314	3.063046427979123e-16
nb_mean_nb_std_hub_score_3	29.415268660325637	23.976181670328167	0.2366849079504829	0.2447624293530098	0.014553713480628809	0.08124672602770178	1.6253502917257852e-16
nb_mean_nb_std_hub_score_4	27.59806174879969	22.478205526435172	0.2195984436358568	0.221247109805768	0.00403293439221055	0.06989892571352636	1.5332487591907543e-14
nb_mean_nb_std_local_clustering_coef_1	19.60071374552445	20.637908729374484	0.1504523028013931	0.18327014359282606	0.05240001805599643	0.09352883780460998	2.0689855224242486e-15
nb_mean_nb_std_local_clustering_coef_2	15.581623405902711	15.675680871288831	0.1173125187068175	0.13381117584080934	0.028919865803314928	0.05546776185482536	1.7697219471431614e-19
nb_mean_nb_std_local_clustering_coef_3	13.354841466959812	12.833702246531638	0.1048805434395961	0.1085279777431951	0.008130649870615387	0.04334068084422918	1.7130981828474604e-20
nb_mean_nb_std_local_clustering_coef_4	13.024611108615082	11.840427111292035	0.104038902447332	0.10431835036772275	0.00150225462854449	0.037541723311206504	4.560716429366606e-24
nb_mean_nb_std_pagerank_1	0.2064327169581371	0.13990628515954934	0.0016011094158414	0.00137486157402995	0.0005619804795750323	0.0008198437375697106	2.4060887659417125e-07
nb_mean_nb_std_pagerank_2	0.2653287092162029	0.19394503052291953	0.0020669872807239	0.00215002807334	0.0005040111666839067	0.0008507188500980537	2.999650039960981e-07
nb_mean_nb_std_pagerank_3	0.2821734693349919	0.22290592343297058	0.0022265199816703	0.0022899792407250997	0.00022209585449780453	0.0007953199985033693	1.4174100246022262e-08
nb_mean_nb_std_pagerank_4	0.2615328844200841	0.21287126185055155	0.0020815102671015	0.0020950286095184	3.489501362805138e-05	0.0006958911535562158	7.913588996794642e-14
nb_mean_pagerank	0.150156241739963	0.14520261695045938	0.0010148049036996	0.0010080086960985	0.0007901541876940319	0.001057241288681238	9.455447245672455e-09
nb_mean_pagerank_1	0.1501562417399581	0.1452026169504561	0.0010148049036996	0.0010080086960985	0.0007901541876940297	0.0010572412886812284	9.455447245672455e-09
nb_mean_pagerank_2	0.0715140637304944	0.0699691481561307	0.0005325177740472	0.0005129252207914	0.0003469721422052576	0.0003977557687432447	1.0749004505958136e-06
nb_mean_pagerank_3	0.0287847894913335	0.0400177193768554	0.0002027953653274	0.0002418428220685	0.00010396990449653223	0.000261004995059335	1.0871414492988525e-14
nb_mean_pagerank_4	0.0222951912548195	0.0286506695904165	0.0001721980972885	0.0001757047848586	4.2162700051697926e-05	0.00015802448813434346	9.3107179635967e-16
nb_min_authority	2.6828216616113223	4.521839327341961	0.004198896355658	0.0163801652532122	0.07408322834107596	0.088772613126805	4.44947178216146e-17
nb_min_betweenness	2358273.671823531	2589926.210310916	0.0	4.5	141737.58770215715	97786.93423894423	3.214669374193334e-10
nb_min_closeness	2358273.671823531	2589926.210310916	0.0	4.5	141737.58770215715	97786.93423894423	3.214669374193334e-10
nb_min_constraint	1.9978928527285624	10.715541977080024	0.0084623566536854	0.0086863836239509	0.056043395036051755	0.13851211106297973	3.0194156530229613e-16
nb_min_coreness	638.0	1058.0	2.0	6.0	7.478813085061713	8.569836944957466	1.2510003524704564e-18
nb_min_degree	1516.0	2435.0	2.0	7.0	43.99046377597998	49.68078114578646	8.866979618464227e-19
nb_min_eccentricity	299.0	429.0	0.0	5.0	2.8080988862286724	2.832523328376502	3.2382988262096577e-09
nb_min_harmonic_centrality	35.09131984936896	34.788454405571834	0.2729296242306477	0.3034523809523879	0.03816570502212377	0.0397621843773746	7.97275565705964e-15
nb_min_hub_score	2.3522544010530626	4.032333377600186	0.0	0.0022563560882817	0.077178380784536	0.10175203828692893	1.2009774792264559e-11
nb_min_local_clustering_coef	2.7782080363817214	18.415475362939258	0.0	0.0243552274009126	0.07030457430431462	0.2798837763831053	1.194485174884266e-18
nb_min_pagerank	0.021162977979615517	0.034827323383940526	6.358143824761149e-05	0.0001326619866394	0.0004833560621219962	0.000514744073891986	7.31069834996088e-22
nb_std_authority	21.814521682607207	19.15725390526187	0.18478394615681532	0.2266098373272392	0.0758049079154417	0.12887726428356225	1.8340249830331002e-13
nb_std_betweenness	49432280.57614936	39865662.87844468	408671.65566145163	439346.4252903925	258050.879215193	339347.21203732793	4.188610854589106e-08
nb_std_closeness	49432280.57614936	39865662.87844468	408671.65566145163	439346.4252903925	258050.879215193	339347.21203732793	4.188610854589106e-08
nb_std_constraint	25.07987905744829	11.69257415301073	0.22035944718160322	0.0781161416933167	0.11968906522569386	0.12014386435973715	7.582771264130169e-08
nb_std_coreness	1300.131133308644	798.1445846968752	11.336853650412063	9.324400487132907	2.569580874869712	5.411286302446335	2.214102915420692e-09
nb_std_degree	16419.88254195037	14384.399925429143	134.9751287487968	167.24074463678602	71.31905942204197	108.01401493310973	3.94288810296118e-11
nb_std_eccentricity	151.0079279940057	118.1401197234021	1.1339663060173772	0.7047921864945658	0.7886044387904805	1.2919264841065137	9.274721084941073e-10
nb_std_harmonic_centrality	5.967613798419859	4.270707317423046	0.04913869804280835	0.0457860988383721	0.013662893981085666	0.02243001661759917	4.188610854589106e-08
nb_std_hub_score	23.589438982704422	21.581039136374503	0.20146378872708695	0.2537362540750268	0.0810672321578662	0.15050129773894633	1.6044539600138076e-14
nb_std_local_clustering_coef	18.62078666127289	17.233345443015136	0.1384437498503217	0.17874844624133518	0.08840904163043256	0.12448589267167413	1.4501093352778586e-09
nb_std_pagerank	0.18738451857949498	0.1503832114759771	0.0015229876968553	0.0017327026910314	0.0008393811798698158	0.0011351220113145523	4.507510105237081e-09
pagerank	0.1425061252954333	0.05151397892406915	0.00042437433840410003	0.00012630057712055	0.0017166453556042988	0.0007133703396244526	8.279206565426952e-16
