# Supplementary material for: Detecting anomalies in graph networks on digital markets
Source: PLoS One. 2024 Dec 23;19(12):e0315849. doi: 10.1371/journal.pone.0315849 (PMC11666048; doi:10.1371/journal.pone.0315849)
Supplement: S1 Appendix — The Technical appendix can be found under: https://www.kaggle.com/datasets/agatasko/tech-appendix. List of supplements: plots:a. 01_TwiBot_20_histograms.htmlb. 02_Bitcoin_OTC_histograms.htmlc. 03_Bitcoin_Alpha_histograms.htmld. 04_TwiBot_20_dimensionality.htmle. 05_Bitcoin_OTC_dimensionality.htmlf. 06_Bitcoin_Alpha_dimensionality.htmltables:a. 01_TwiBot_20_statistics.csvb. 02_Bitcoin_OTC_statistics.csvc. 03_Bitcoin_Alpha_statistics.csvd. 04_TwiBot_20_results.csve. 05_Bitcoin_OTC_results.csvf. 06_Bitcoin_Alpha_results.csvg. 07_TwiBot_20_compression_results.csvh. 08_Bitcoin_OTC_compression_results.csvi. 09_Bitcoin_Alpha_compression_results.csv (ZIP) [file pone.0315849.s001.zip › tech_appendix/tables/05_Bitcoin_OTC_results.csv]

	acc	f1	mcc	auc	model	embedding_name	embedding_type	original_dim_number	compression	compression_name	compression_dim	is_seed	seed
0	0.8947368421052632	0.891304347826087	0.7900584012487727	0.9275555555555556	h2o	refex	graph_features	0	False	no_compression	0	False	NA
1	0.8947368421052632	0.8863636363636364	0.7891255548541009	0.9502222222222223	h2o	rolx_dim_128_pca_16	rolx	128	True	pca	128	False	NA
2	0.8842105263157894	0.8842105263157894	0.7733333333333333	0.9155555555555556	h2o	bitcoin_otc_emb_all_pca_16	all_embeddings	0	True	pca	0	False	NA
3	0.8736842105263158	0.8775510204081634	0.7596177114740713	0.9057777777777778	h2o	struc2vec_dim_128	struc2vec	128	False	no_compression	128	False	NA
4	0.8736842105263158	0.8775510204081634	0.7596177114740713	0.9179999999999999	h2o	bitcoin_otc_gf_nbrs_emb_umap_16_seed_0	graph_features	0	True	umap	0	True	0
5	0.8736842105263158	0.8723404255319148	0.7504443456791097	0.8926666666666666	h2o	struc2vec_dim_128_pca_16	struc2vec	128	True	pca	128	False	NA
6	0.8736842105263158	0.8723404255319148	0.7504443456791097	0.9184444444444445	h2o	bitcoin_otc_gf_nbrs_emb_pca_16	graph_features	0	True	pca	0	False	NA
7	0.8736842105263158	0.8723404255319148	0.7504443456791097	0.8835555555555555	h2o	struc2vec_dim_32	struc2vec	32	False	no_compression	32	False	NA
8	0.8736842105263158	0.8723404255319148	0.7504443456791097	0.8926666666666666	h2o	pygn_degree_cols_dim_32_umap_16_seed_0	pygn_degree	32	True	umap	32	True	0
9	0.8842105263157894	0.8705882352941177	0.7708351760829734	0.9342222222222222	h2o	bitcoin_otc_gf_emb	graph_features	0	False	no_compression	0	False	NA
10	0.8736842105263158	0.8695652173913044	0.7478923629798775	0.8788888888888888	h2o	struc2vec_dim_8	struc2vec	8	False	no_compression	8	False	NA
11	0.8736842105263158	0.8695652173913044	0.7478923629798775	0.8855555555555555	h2o	struc2vec_dim_32_umap_16_seed_1	struc2vec	32	True	umap	32	True	1
12	0.8631578947368421	0.8686868686868687	0.7415115682182345	0.8804444444444445	h2o	struc2vec_dim_32_pca_16	struc2vec	32	True	pca	32	False	NA
13	0.8631578947368421	0.8686868686868687	0.7415115682182345	0.894	h2o	bitcoin_otc_gf_emb_umap_16_seed_2	graph_features	0	True	umap	0	True	2
14	0.8631578947368421	0.8631578947368421	0.7311111111111112	0.9044444444444444	h2o	pygn_gf_cols_dim_32_pca_16	pygn_gf	32	True	pca	32	False	NA
15	0.8631578947368421	0.8631578947368421	0.7311111111111112	0.8915555555555555	h2o	pygn_gf_cols_dim_128_pca_16	pygn_gf	128	True	pca	128	False	NA
16	0.8631578947368421	0.8627450980392156	0.7315635209502899	0.9293333333333333	h2o	bitcoin_otc_gf_emb_pca_16	graph_features	0	True	pca	0	False	NA
17	0.8631578947368421	0.8602150537634408	0.7279189764314534	0.9188888888888889	h2o	bitcoin_otc_gf_nbrs_pca_16	graph_features	0	True	pca	0	False	NA
18	0.8631578947368421	0.8602150537634408	0.7279189764314534	0.9159999999999999	h2o	rolx_dim_32_pca_16	rolx	32	True	pca	32	False	NA
19	0.8631578947368421	0.8602150537634408	0.7279189764314534	0.8995555555555554	h2o	rolx_dim_128_umap_16_seed_2	rolx	128	True	umap	128	True	2
20	0.8526315789473684	0.8571428571428572	0.7171684864211084	0.8895555555555554	h2o	bitcoin_otc_gf_umap_16_seed_2	graph_features	0	True	umap	0	True	2
21	0.8631578947368421	0.8571428571428571	0.7260216007013872	0.8691111111111112	h2o	struc2vec_dim_32_umap_16_seed_0	struc2vec	32	True	umap	32	True	0
22	0.8526315789473684	0.8571428571428571	0.724568837309472	0.9284444444444445	h2o	bitcoin_otc_gf_nbrs_emb	graph_features	0	False	no_compression	0	False	NA
23	0.8631578947368421	0.8571428571428571	0.7260216007013872	0.9177777777777777	h2o	rolx_dim_128_umap_16_seed_0	rolx	128	True	umap	128	True	0
24	0.8736842105263158	0.8571428571428571	0.7510980972205639	0.9088888888888889	h2o	rolx_dim_64_pca_16	rolx	64	True	pca	64	False	NA
25	0.8736842105263158	0.8571428571428571	0.7510980972205639	0.9288888888888889	h2o	rolx_dim_128	rolx	128	False	no_compression	128	False	NA
26	0.8631578947368421	0.853932584269663	0.7254123065252674	0.9037777777777778	h2o	bitcoin_otc_gf_nbrs	graph_features	0	False	no_compression	0	False	NA
27	0.8631578947368421	0.853932584269663	0.7254123065252674	0.9053333333333333	h2o	bitcoin_otc_gf_nbrs_umap_16_seed_0	graph_features	0	True	umap	0	True	0
28	0.8526315789473684	0.851063829787234	0.7082596043539526	0.867111111111111	h2o	struc2vec_dim_4	struc2vec	4	False	no_compression	4	False	NA
29	0.8526315789473684	0.8478260869565217	0.7057263247109823	0.8731111111111112	h2o	bitcoin_otc_gf_umap_16_seed_1	graph_features	0	True	umap	0	True	1
30	0.8526315789473684	0.8478260869565217	0.7057263247109823	0.8911111111111112	h2o	bitcoin_otc_gf_emb_umap_16_seed_1	graph_features	0	True	umap	0	True	1
31	0.8526315789473684	0.8478260869565217	0.7057263247109823	0.912	h2o	bitcoin_otc_gf_emb_umap_16_seed_0	graph_features	0	True	umap	0	True	0
32	0.8526315789473684	0.8478260869565217	0.7057263247109823	0.8786666666666666	h2o	struc2vec_dim_64	struc2vec	64	False	no_compression	64	False	NA
33	0.8421052631578947	0.845360824742268	0.6932713207899022	0.8911111111111112	h2o	struc2vec_dim_64_pca_16	struc2vec	64	True	pca	64	False	NA
34	0.8421052631578947	0.845360824742268	0.6932713207899022	0.8935555555555555	h2o	struc2vec_dim_128_umap_16_seed_2	struc2vec	128	True	umap	128	True	2
35	0.8526315789473684	0.8444444444444444	0.7044444444444444	0.8922222222222222	h2o	bitcoin_otc_gf_nbrs_umap_16_seed_1	graph_features	0	True	umap	0	True	1
36	0.8421052631578947	0.8431372549019609	0.688653724024566	0.9142222222222222	h2o	rolx_dim_128_umap_16_seed_1	rolx	128	True	umap	128	True	1
37	0.8526315789473684	0.8409090909090908	0.7044171619601578	0.8906666666666666	h2o	bitcoin_otc_gf_nbrs_umap_16_seed_2	graph_features	0	True	umap	0	True	2
38	0.8526315789473684	0.8409090909090908	0.7044171619601578	0.9031111111111112	h2o	bitcoin_otc_gf	graph_features	0	False	no_compression	0	False	NA
39	0.8526315789473684	0.8372093023255814	0.7056681087273228	0.872	h2o	pygn_gf_cols_dim_64	pygn_gf	64	False	no_compression	64	False	NA
40	0.8421052631578947	0.8367346938775511	0.6854365268376293	0.9102222222222223	h2o	rolx_dim_64	rolx	64	False	no_compression	64	False	NA
41	0.8315789473684211	0.8367346938775511	0.6747192613681456	0.8793333333333334	h2o	pygn_degree_cols_dim_32_pca_16	pygn_degree	32	True	pca	32	False	NA
42	0.8421052631578947	0.8351648351648352	0.6838368593762302	0.8851111111111111	h2o	bitcoin_otc_gf_pca_16	graph_features	0	True	pca	0	False	NA
43	0.8315789473684211	0.8316831683168316	0.6631316534019394	0.8782222222222222	h2o	struc2vec_dim_128_umap_16_seed_0	struc2vec	128	True	umap	128	True	0
44	0.8210526315789474	0.8316831683168316	0.6631316534019394	0.8568888888888888	h2o	struc2vec_dim_64_umap_16_seed_0	struc2vec	64	True	umap	64	True	0
45	0.8421052631578947	0.8314606741573033	0.6831336751633654	0.8817777777777778	h2o	struc2vec_dim_16	struc2vec	16	False	no_compression	16	False	NA
46	0.8421052631578947	0.8314606741573033	0.6831336751633654	0.884888888888889	h2o	struc2vec_dim_128_umap_16_seed_1	struc2vec	128	True	umap	128	True	1
47	0.8315789473684211	0.8297872340425533	0.6660748630287956	0.8822222222222222	h2o	pygn_gf_cols_dim_32	pygn_gf	32	False	no_compression	32	False	NA
48	0.8315789473684211	0.8297872340425533	0.6660748630287956	0.8788888888888888	h2o	rolx_dim_32_umap_16_seed_2	rolx	32	True	umap	32	True	2
49	0.8421052631578947	0.8282828282828282	0.6836559403266641	0.914	h2o	bitcoin_otc_gf_nbrs_emb_umap_16_seed_2	graph_features	0	True	umap	0	True	2
50	0.8421052631578947	0.8275862068965518	0.6836559403266641	0.8740000000000001	h2o	pygn_degree_cols_dim_32_umap_16_seed_2	pygn_degree	32	True	umap	32	True	2
51	0.8105263157894737	0.8269230769230769	0.6541352036208022	0.8797777777777778	h2o	pygn_degree_cols_dim_32_umap_16_seed_1	pygn_degree	32	True	umap	32	True	1
52	0.8315789473684211	0.8260869565217391	0.6635602864420872	0.8768888888888888	h2o	pygn_gf_cols_dim_128_umap_16_seed_2	pygn_gf	128	True	umap	128	True	2
53	0.8315789473684211	0.8260869565217391	0.6635602864420872	0.8706666666666666	h2o	rolx_dim_32_umap_16_seed_1	rolx	32	True	umap	32	True	1
54	0.8105263157894737	0.8235294117647058	0.6454972243679028	0.8568888888888888	h2o	pygn_degree_cols_dim_8	pygn_degree	8	False	no_compression	8	False	NA
55	0.8315789473684211	0.8222222222222222	0.6622222222222223	0.8768888888888888	h2o	pygn_degree_cols_dim_16	pygn_degree	16	False	no_compression	16	False	NA
56	0.8315789473684211	0.8222222222222222	0.6622222222222223	0.8626666666666667	h2o	rolx_dim_32_umap_16_seed_0	rolx	32	True	umap	32	True	0
57	0.8210526315789474	0.8210526315789474	0.6466666666666666	0.8608888888888889	h2o	struc2vec_dim_32_umap_16_seed_2	struc2vec	32	True	umap	32	True	2
58	0.8210526315789474	0.8210526315789474	0.6466666666666666	0.866	h2o	bitcoin_otc_gf_umap_16_seed_0	graph_features	0	True	umap	0	True	0
59	0.8105263157894737	0.8200000000000001	0.6382425364652025	0.8740000000000001	h2o	struc2vec_dim_64_umap_16_seed_1	struc2vec	64	True	umap	64	True	1
60	0.8	0.8190476190476191	0.6371605331261071	0.8631111111111112	h2o	pygn_gf_cols_dim_128_umap_16_seed_0	pygn_gf	128	True	umap	128	True	0
61	0.8315789473684211	0.8181818181818183	0.6620629655131863	0.8982222222222223	h2o	bitcoin_otc_gf_nbrs_emb_umap_16_seed_1	graph_features	0	True	umap	0	True	1
62	0.8105263157894737	0.8163265306122449	0.6322700363151829	0.8795555555555555	h2o	rolx_dim_64_umap_16_seed_0	rolx	64	True	umap	64	True	0
63	0.8105263157894737	0.8148148148148148	0.6315180403388082	0.8802222222222222	h2o	rolx_dim_64_umap_16_seed_1	rolx	64	True	umap	64	True	1
64	0.8421052631578947	0.8148148148148148	0.6930173660737871	0.8842222222222221	h2o	pygn_degree_cols_dim_128_pca_16	pygn_degree	128	True	pca	128	False	NA
65	0.8315789473684211	0.8139534883720929	0.6631040005818652	0.8888888888888888	h2o	rolx_dim_64_umap_16_seed_2	rolx	64	True	umap	64	True	2
66	0.8315789473684211	0.8139534883720929	0.6653872032434425	0.8759999999999999	h2o	rolx_dim_16	rolx	16	False	no_compression	16	False	NA
67	0.8315789473684211	0.8125	0.673964029624366	0.8975555555555556	h2o	rolx_dim_32	rolx	32	False	no_compression	32	False	NA
68	0.8	0.8118811881188118	0.6202762064133787	0.8711111111111112	h2o	pygn_gf_cols_dim_64_umap_16_seed_1	pygn_gf	64	True	umap	64	True	1
69	0.8	0.8118811881188118	0.6202762064133787	0.8506666666666667	h2o	pygn_dim_32_pca_16	pygn	16	True	pca	16	False	NA
70	0.8105263157894737	0.8118811881188118	0.6205398924364077	0.8733333333333333	h2o	pygn_gf_cols_dim_64_pca_16	pygn_gf	64	True	pca	64	False	NA
71	0.7894736842105263	0.8113207547169811	0.6203105439205114	0.8748888888888889	h2o	pygn_dim_128_pca_16	pygn	16	True	pca	16	False	NA
72	0.8210526315789474	0.8089887640449439	0.6408550438014633	0.8691111111111112	h2o	pygn_gf_cols_dim_128_umap_16_seed_1	pygn_gf	128	True	umap	128	True	1
73	0.8210526315789474	0.8089887640449439	0.6408550438014633	0.8631111111111112	h2o	pygn_degree_cols_dim_32	pygn_degree	32	False	no_compression	32	False	NA
74	0.8	0.808080808080808	0.6138192437818617	0.8533333333333333	h2o	pygn_degree_cols_dim_64_umap_16_seed_0	pygn_degree	64	True	umap	64	True	0
75	0.8210526315789474	0.8045977011494253	0.64956083156751	0.8711111111111112	h2o	pygn_degree_cols_dim_128	pygn_degree	128	False	no_compression	128	False	NA
76	0.8105263157894737	0.8043478260869565	0.621394248173192	0.8626666666666667	h2o	pygn_gf_cols_dim_128	pygn_gf	128	False	no_compression	128	False	NA
77	0.7894736842105263	0.803921568627451	0.6024640760767093	0.8617777777777778	h2o	pygn_gf_cols_dim_16	pygn_gf	16	False	no_compression	16	False	NA
78	0.8	0.8037383177570094	0.6061042970612329	0.8435555555555555	h2o	pygn_gf_cols_dim_64_umap_16_seed_2	pygn_gf	64	True	umap	64	True	2
79	0.8105263157894737	0.8037383177570094	0.62	0.8648888888888889	h2o	pygn_gf_cols_dim_64_umap_16_seed_0	pygn_gf	64	True	umap	64	True	0
80	0.7789473684210526	0.8035714285714287	0.6132857433407976	0.8235555555555556	h2o	node2vec_dim_64_umap_16_seed_1	node2vec	64	True	umap	64	True	1
81	0.8105263157894737	0.8000000000000002	0.6205398924364077	0.8422222222222223	h2o	rolx_dim_8	rolx	8	False	no_compression	8	False	NA
82	0.7789473684210526	0.8	0.5934563810344247	0.8497777777777777	h2o	pygn_degree_cols_dim_64_umap_16_seed_1	pygn_degree	64	True	umap	64	True	1
83	0.7894736842105263	0.7999999999999999	0.5955432118425305	0.8346666666666667	h2o	pygn_gf_cols_dim_32_umap_16_seed_2	pygn_gf	32	True	umap	32	True	2
84	0.8210526315789474	0.7999999999999998	0.6454972243679028	0.8595555555555555	h2o	pygn_degree_cols_dim_64_umap_16_seed_2	pygn_degree	64	True	umap	64	True	2
85	0.8210526315789474	0.7999999999999998	0.6427372022149574	0.8611111111111112	h2o	pygn_degree_cols_dim_64_pca_16	pygn_degree	64	True	pca	64	False	NA
86	0.8210526315789474	0.7999999999999998	0.6427372022149574	0.8391111111111111	h2o	pygn_dim_64	pygn	64	False	no_compression	64	False	NA
87	0.8	0.7959183673469387	0.6174321360933329	0.8657777777777779	h2o	pygn_gf_cols_dim_32_umap_16_seed_1	pygn_gf	32	True	umap	32	True	1
88	0.8105263157894737	0.7954545454545455	0.6257438361277722	0.86	h2o	struc2vec_dim_64_umap_16_seed_2	struc2vec	64	True	umap	64	True	2
89	0.8105263157894737	0.7954545454545455	0.6205398924364077	0.83	h2o	pygn_dim_64_pca_16	pygn	16	True	pca	16	False	NA
90	0.7789473684210526	0.792079207920792	0.5774207594248179	0.8493333333333334	h2o	pygn_dim_32_umap_16_seed_2	pygn	16	True	umap	16	True	2
91	0.8	0.7916666666666666	0.6110521775933396	0.8328888888888889	h2o	pygn_dim_64_umap_16_seed_1	pygn	16	True	umap	16	True	1
92	0.7894736842105263	0.7916666666666666	0.5852252656936974	0.848	h2o	pygn_dim_32	pygn	32	False	no_compression	32	False	NA
93	0.8210526315789474	0.7901234567901234	0.64956083156751	0.8693333333333334	h2o	pygn_degree_cols_dim_128_umap_16_seed_1	pygn_degree	128	True	umap	128	True	1
94	0.8	0.7889908256880733	0.6110521775933396	0.8624444444444443	h2o	pygn_dim_64_umap_16_seed_0	pygn	16	True	umap	16	True	0
95	0.7789473684210526	0.7884615384615385	0.5800530479719407	0.8497777777777777	h2o	pygn_gf_cols_dim_32_umap_16_seed_0	pygn_gf	32	True	umap	32	True	0
96	0.7789473684210526	0.7878787878787877	0.5712551356364042	0.825111111111111	h2o	pygn_dim_128	pygn	128	False	no_compression	128	False	NA
97	0.8105263157894737	0.7857142857142856	0.6302598775326835	0.8386666666666666	h2o	pygn_degree_cols_dim_128_umap_16_seed_2	pygn_degree	128	True	umap	128	True	2
98	0.8105263157894737	0.7857142857142856	0.6225317562548818	0.847111111111111	h2o	pygn_dim_64_umap_16_seed_2	pygn	16	True	umap	16	True	2
99	0.7894736842105263	0.7850467289719625	0.5825106256316716	0.8535555555555555	h2o	pygn_gf_cols_dim_8	pygn_gf	8	False	no_compression	8	False	NA
100	0.8	0.7843137254901961	0.6061042970612329	0.8633333333333333	h2o	pygn_degree_cols_dim_64	pygn_degree	64	False	no_compression	64	False	NA
101	0.7789473684210526	0.7835051546391751	0.5662087314489876	0.8502222222222222	h2o	pygn_dim_32_umap_16_seed_1	pygn	16	True	umap	16	True	1
102	0.8105263157894737	0.7804878048780488	0.6257438361277722	0.8391111111111111	h2o	pygn_degree_cols_dim_128_umap_16_seed_0	pygn_degree	128	True	umap	128	True	0
103	0.7473684210526316	0.7747747747747747	0.5372948051593509	0.7922222222222223	h2o	node2vec_dim_32_umap_16_seed_0	node2vec	32	True	umap	32	True	0
104	0.7473684210526316	0.7692307692307693	0.523765600101971	0.8262222222222222	h2o	rolx_dim_4	rolx	4	False	no_compression	4	False	NA
105	0.7684210526315789	0.7659574468085106	0.5395206390533245	0.8217777777777777	h2o	pygn_dim_128_umap_16_seed_1	pygn	16	True	umap	16	True	1
106	0.7789473684210526	0.7608695652173912	0.5573385529696134	0.826	h2o	pygn_dim_32_umap_16_seed_0	pygn	16	True	umap	16	True	0
107	0.7578947368421053	0.7567567567567568	0.5427092093849122	0.8164444444444444	h2o	pygn_dim_16	pygn	16	False	no_compression	16	False	NA
108	0.7263157894736842	0.7547169811320755	0.4883788237583131	0.7382222222222222	h2o	node2vec_dim_128_umap_16_seed_1	node2vec	128	True	umap	128	True	1
109	0.7368421052631579	0.7547169811320755	0.4917098654476965	0.8071111111111111	h2o	node2vec_dim_32_umap_16_seed_1	node2vec	32	True	umap	32	True	1
110	0.7368421052631579	0.7524752475247526	0.4917098654476965	0.7822222222222223	h2o	node2vec_dim_64_umap_16_seed_2	node2vec	64	True	umap	64	True	2
111	0.7789473684210526	0.7522935779816514	0.5670749375392735	0.816	h2o	pygn_dim_128_umap_16_seed_2	pygn	16	True	umap	16	True	2
112	0.7052631578947368	0.7478260869565218	0.4711957096848366	0.7071111111111111	h2o	node2vec_dim_128	node2vec	128	False	no_compression	128	False	NA
113	0.7052631578947368	0.7457627118644068	0.4743416490252569	0.7706666666666666	h2o	node2vec_dim_64	node2vec	64	False	no_compression	64	False	NA
114	0.7578947368421053	0.7457627118644068	0.5163977794943223	0.8211111111111111	h2o	pygn_dim_128_umap_16_seed_0	pygn	16	True	umap	16	True	0
115	0.7157894736842105	0.7428571428571429	0.4623439247593774	0.7706666666666666	h2o	node2vec_dim_64_umap_16_seed_0	node2vec	64	True	umap	64	True	0
116	0.7263157894736842	0.7407407407407407	0.453096586562788	0.7904444444444445	h2o	node2vec_dim_128_pca_16	node2vec	128	True	pca	128	False	NA
117	0.7263157894736842	0.7378640776699029	0.4550864262747434	0.754	h2o	node2vec_dim_8	node2vec	8	False	no_compression	8	False	NA
118	0.7789473684210526	0.7368421052631579	0.5728267726493278	0.8079999999999999	h2o	pygn_dim_4	pygn	4	False	no_compression	4	False	NA
119	0.7263157894736842	0.7368421052631579	0.4772480216521625	0.794	h2o	pygn_gf_cols_dim_4	pygn_gf	4	False	no_compression	4	False	NA
120	0.6947368421052632	0.7339449541284404	0.435437406256083	0.7382222222222222	h2o	node2vec_dim_4	node2vec	4	False	no_compression	4	False	NA
121	0.7684210526315789	0.7291666666666667	0.570729592903617	0.8046666666666666	h2o	pygn_degree_cols_dim_4	pygn_degree	4	False	no_compression	4	False	NA
122	0.7157894736842105	0.7289719626168225	0.4351432173770752	0.7557777777777779	h2o	node2vec_dim_32	node2vec	32	False	no_compression	32	False	NA
123	0.7157894736842105	0.728813559322034	0.4307284114252878	0.7484444444444445	h2o	node2vec_dim_32_umap_16_seed_2	node2vec	32	True	umap	32	True	2
124	0.7263157894736842	0.7272727272727272	0.4527300950976113	0.7513333333333334	h2o	deepwalk_dim_16	deepwalk	16	False	no_compression	16	False	NA
125	0.7052631578947368	0.7254901960784313	0.4303314829119352	0.7337777777777778	h2o	node2vec_dim_64_pca_16	node2vec	64	True	pca	64	False	NA
126	0.7368421052631579	0.7252747252747253	0.4729131527504449	0.7222222222222223	h2o	deepwalk_dim_64	deepwalk	64	False	no_compression	64	False	NA
127	0.6842105263157895	0.7207207207207208	0.3999593616881267	0.7264444444444444	h2o	node2vec_dim_128_umap_16_seed_0	node2vec	128	True	umap	128	True	0
128	0.7578947368421053	0.7200000000000001	0.5346991059494433	0.7968888888888889	h2o	pygn_dim_8	pygn	8	False	no_compression	8	False	NA
129	0.7157894736842105	0.7157894736842104	0.4355555555555555	0.762	h2o	node2vec_dim_32_pca_16	node2vec	32	True	pca	32	False	NA
130	0.7052631578947368	0.7155963302752294	0.4082545213120783	0.7253333333333333	h2o	node2vec_dim_16	node2vec	16	False	no_compression	16	False	NA
131	0.6947368421052632	0.7142857142857142	0.3905906702802921	0.7240000000000001	h2o	deepwalk_dim_32	deepwalk	32	False	no_compression	32	False	NA
132	0.6947368421052632	0.707070707070707	0.4009987030545739	0.7091111111111111	h2o	node2vec_dim_128_umap_16_seed_2	node2vec	128	True	umap	128	True	2
133	0.6842105263157895	0.7068965517241379	0.4091143084451061	0.715111111111111	h2o	deepwalk_dim_8	deepwalk	8	False	no_compression	8	False	NA
134	0.6842105263157895	0.6964285714285713	0.3651552435636623	0.725111111111111	h2o	deepwalk_dim_128	deepwalk	128	False	no_compression	128	False	NA
135	0.6105263157894737	0.6875000000000001	0.3068974527617131	0.5946666666666667	h2o	deepwalk_dim_64_umap_16_seed_1	deepwalk	64	True	umap	64	True	1
136	0.6421052631578947	0.6875000000000001	0.3075042187659294	0.6471111111111111	h2o	deepwalk_dim_32_umap_16_seed_0	deepwalk	32	True	umap	32	True	0
137	0.631578947368421	0.6846846846846847	0.3084023993739772	0.64	h2o	deepwalk_dim_128_umap_16_seed_2	deepwalk	128	True	umap	128	True	2
138	0.6105263157894737	0.6825396825396826	0.2754576830226276	0.602	h2o	deepwalk_dim_128_umap_16_seed_1	deepwalk	128	True	umap	128	True	1
139	0.6210526315789474	0.6717557251908397	0.3196422009902561	0.6226666666666667	h2o	deepwalk_dim_64_pca_16	deepwalk	64	True	pca	64	False	NA
140	0.6210526315789474	0.6716417910447761	0.2581988897471612	0.6248888888888888	h2o	deepwalk_dim_128_umap_16_seed_0	deepwalk	128	True	umap	128	True	0
141	0.6105263157894737	0.6716417910447761	0.2626239182169025	0.6004444444444444	h2o	bitcoin_otc_emb_all_umap_16_seed_2	all_embeddings	0	True	umap	0	True	2
142	0.5789473684210527	0.6716417910447761	0.246321248176788	0.5717777777777777	h2o	bitcoin_otc_emb_all_umap_16_seed_1	all_embeddings	0	True	umap	0	True	1
143	0.6631578947368421	0.6666666666666666	0.3287880222590471	0.6868888888888889	h2o	deepwalk_dim_128_pca_16	deepwalk	128	True	pca	128	False	NA
144	0.5684210526315789	0.6615384615384614	0.1880063967761687	0.536	h2o	bitcoin_otc_emb_all_umap_16_seed_0	all_embeddings	0	True	umap	0	True	0
145	0.6210526315789474	0.6569343065693432	0.2374629191272896	0.5911111111111111	h2o	deepwalk_dim_64_umap_16_seed_0	deepwalk	64	True	umap	64	True	0
146	0.5684210526315789	0.6569343065693432	0.1771229771080191	0.5677777777777778	h2o	deepwalk_dim_32_umap_16_seed_1	deepwalk	32	True	umap	32	True	1
147	0.6631578947368421	0.6557377049180327	0.3583092636055177	0.6724444444444444	h2o	deepwalk_dim_32_pca_16	deepwalk	32	True	pca	32	False	NA
148	0.6	0.6481481481481481	0.2300697693427628	0.5791111111111111	h2o	deepwalk_dim_64_umap_16_seed_2	deepwalk	64	True	umap	64	True	2
149	0.6631578947368421	0.6474820143884892	0.3225911354182047	0.6355555555555555	h2o	deepwalk_dim_4	deepwalk	4	False	no_compression	4	False	NA
150	0.6105263157894737	0.6474820143884892	0.2180687301824424	0.5862222222222222	h2o	deepwalk_dim_32_umap_16_seed_2	deepwalk	32	True	umap	32	True	2
151	0.6947368421052632	0.6419753086419754	0.3773413764142085	0.6868823000898474	xgboost	struc2vec_dim_128_pca_16	struc2vec	128	True	pca	128	False	NA
152	0.6631578947368421	0.6363636363636365	0.3250063478422225	0.6635220125786163	xgboost	struc2vec_dim_128_umap_16_seed_0	struc2vec	128	True	umap	128	True	0
153	0.6736842105263158	0.6352941176470588	0.3402070399541724	0.6704851752021564	xgboost	struc2vec_dim_32_pca_16	struc2vec	32	True	pca	32	False	NA
154	0.6631578947368421	0.6279069767441862	0.3208079701666017	0.6610512129380055	xgboost	struc2vec_dim_64_pca_16	struc2vec	64	True	pca	64	False	NA
155	0.6526315789473685	0.6206896551724138	0.3016129148499989	0.6516172506738545	xgboost	struc2vec_dim_16	struc2vec	16	False	no_compression	16	False	NA
156	0.6736842105263158	0.617283950617284	0.3342555221361438	0.6655435759209345	xgboost	struc2vec_dim_128	struc2vec	128	False	no_compression	128	False	NA
157	0.6421052631578947	0.6046511627906977	0.2783020326968288	0.6397124887690926	xgboost	struc2vec_dim_32_umap_16_seed_0	struc2vec	32	True	umap	32	True	0
158	0.6526315789473685	0.6024096385542169	0.2941452184529667	0.6466756513926326	xgboost	struc2vec_dim_128_umap_16_seed_1	struc2vec	128	True	umap	128	True	1
159	0.631578947368421	0.5977011494252873	0.2591636897970361	0.6302785265049416	xgboost	struc2vec_dim_64_umap_16_seed_2	struc2vec	64	True	umap	64	True	2
160	0.631578947368421	0.5977011494252873	0.2591636897970361	0.6302785265049416	xgboost	struc2vec_dim_64_umap_16_seed_0	struc2vec	64	True	umap	64	True	0
161	0.6210526315789474	0.5909090909090909	0.2401832625537304	0.6208445642407907	xgboost	struc2vec_dim_64_umap_16_seed_1	struc2vec	64	True	umap	64	True	1
162	0.6210526315789474	0.5813953488372093	0.2357960952270559	0.6183737646001798	xgboost	struc2vec_dim_32	struc2vec	32	False	no_compression	32	False	NA
163	0.6736842105263158	0.5753424657534247	0.3297614018753076	0.6556603773584906	xgboost	struc2vec_dim_64	struc2vec	64	False	no_compression	64	False	NA
164	0.6421052631578947	0.575	0.2682399680197686	0.6323000898472597	xgboost	pygn_gf_cols_dim_64	pygn_gf	64	False	no_compression	64	False	NA
165	0.6210526315789474	0.5714285714285714	0.2318059299191375	0.6159029649595688	xgboost	struc2vec_dim_32_umap_16_seed_1	struc2vec	32	True	umap	32	True	1
166	0.6210526315789474	0.5714285714285714	0.2318059299191375	0.6159029649595688	xgboost	struc2vec_dim_32_umap_16_seed_2	struc2vec	32	True	umap	32	True	2
167	0.631578947368421	0.5569620253164557	0.2452377657868114	0.6203953279424977	xgboost	struc2vec_dim_4	struc2vec	4	False	no_compression	4	False	NA
168	0.5578947368421052	0.5531914893617021	0.1281939570841809	0.5642407906558851	xgboost	struc2vec_dim_128_umap_16_seed_2	struc2vec	128	True	umap	128	True	2
169	0.5894736842105263	0.5411764705882354	0.1698794046674985	0.5851302785265049	xgboost	node2vec_dim_16	node2vec	16	False	no_compression	16	False	NA
170	0.5684210526315789	0.5393258426966292	0.1365492436227077	0.568733153638814	xgboost	rolx_dim_32_umap_16_seed_1	rolx	32	True	umap	32	True	1
171	0.6	0.5365853658536585	0.1852720625348729	0.5920934411500449	xgboost	rolx_dim_4	rolx	4	False	no_compression	4	False	NA
172	0.6210526315789474	0.5135135135135135	0.2176171315571812	0.6035489667565139	xgboost	struc2vec_dim_8	struc2vec	8	False	no_compression	8	False	NA
173	0.6	0.5128205128205129	0.1784398663925088	0.5871518418688231	xgboost	rolx_dim_128_umap_16_seed_1	rolx	128	True	umap	128	True	1
174	0.5368421052631579	0.5111111111111111	0.07541445154326015	0.5379604672057503	xgboost	pygn_gf_cols_dim_16	pygn_gf	16	False	no_compression	16	False	NA
175	0.5684210526315789	0.5060240963855421	0.1229734221097395	0.5613207547169811	xgboost	rolx_dim_8	rolx	8	False	no_compression	8	False	NA
176	0.5684210526315789	0.5060240963855421	0.1229734221097395	0.5613207547169811	xgboost	pygn_dim_64_umap_16_seed_2	pygn	16	True	umap	16	True	2
177	0.5684210526315789	0.5060240963855421	0.1229734221097395	0.5613207547169811	xgboost	bitcoin_otc_gf_nbrs_umap_16_seed_1	graph_features	0	True	umap	0	True	1
178	0.5473684210526316	0.5057471264367817	0.08936678958518486	0.5449236298292902	xgboost	pygn_gf_cols_dim_64_umap_16_seed_0	pygn_gf	64	True	umap	64	True	0
179	0.5578947368421052	0.5	0.1037735849056604	0.5518867924528302	xgboost	rolx_dim_128_pca_16	rolx	128	True	pca	128	False	NA
180	0.5578947368421052	0.5	0.1037735849056604	0.5518867924528302	xgboost	bitcoin_otc_gf_nbrs_umap_16_seed_2	graph_features	0	True	umap	0	True	2
181	0.5578947368421052	0.5	0.1037735849056604	0.5518867924528302	xgboost	pygn_gf_cols_dim_32	pygn_gf	32	False	no_compression	32	False	NA
182	0.4842105263157895	0.4948453608247423	-0.01355649238060045	0.4932614555256065	xgboost	pygn_dim_32_umap_16_seed_2	pygn	16	True	umap	16	True	2
183	0.5473684210526316	0.4941176470588235	0.0847155870241615	0.5424528301886792	xgboost	pygn_degree_cols_dim_128_umap_16_seed_0	pygn_degree	128	True	umap	128	True	0
184	0.5473684210526316	0.4941176470588235	0.0847155870241615	0.5424528301886792	xgboost	rolx_dim_64	rolx	64	False	no_compression	64	False	NA
185	0.5473684210526316	0.4941176470588235	0.0847155870241615	0.5424528301886792	xgboost	deepwalk_dim_64_pca_16	deepwalk	64	True	pca	64	False	NA
186	0.5684210526315789	0.4938271604938271	0.1188262507458205	0.5588499550763703	xgboost	bitcoin_otc_gf_nbrs	graph_features	0	False	no_compression	0	False	NA
187	0.5894736842105263	0.4935064935064934	0.1549432208998493	0.5752470799640611	xgboost	bitcoin_otc_gf_emb_umap_16_seed_0	graph_features	0	True	umap	0	True	0
188	0.5894736842105263	0.4935064935064934	0.1549432208998493	0.5752470799640611	xgboost	node2vec_dim_64_pca_16	node2vec	64	True	pca	64	False	NA
189	0.5578947368421052	0.4878048780487805	0.09941427745773665	0.5494159928122192	xgboost	bitcoin_otc_gf_nbrs_emb	graph_features	0	False	no_compression	0	False	NA
190	0.5578947368421052	0.4878048780487805	0.09941427745773665	0.5494159928122192	xgboost	rolx_dim_128_umap_16_seed_0	rolx	128	True	umap	128	True	0
191	0.5789473684210527	0.4871794871794871	0.1347496929201162	0.5658131176999102	xgboost	bitcoin_otc_gf	graph_features	0	False	no_compression	0	False	NA
192	0.5789473684210527	0.4871794871794871	0.1347496929201162	0.5658131176999102	xgboost	rolx_dim_128	rolx	128	False	no_compression	128	False	NA
193	0.5894736842105263	0.4799999999999999	0.1518202196855684	0.5727762803234502	xgboost	deepwalk_dim_128	deepwalk	128	False	no_compression	128	False	NA
194	0.4947368421052631	0.4782608695652174	-0.004468339479259243	0.4977538185085355	xgboost	rolx_dim_64_umap_16_seed_1	rolx	64	True	umap	64	True	1
195	0.5368421052631579	0.4761904761904762	0.06109613656783468	0.5305480682839174	xgboost	pygn_degree_cols_dim_32_umap_16_seed_0	pygn_degree	32	True	umap	32	True	0
196	0.5578947368421052	0.475	0.09518192413604692	0.5469451931716083	xgboost	bitcoin_otc_gf_emb_umap_16_seed_1	graph_features	0	True	umap	0	True	1
197	0.5789473684210527	0.4736842105263158	0.1312448141703063	0.5633423180592992	xgboost	node2vec_dim_64_umap_16_seed_0	node2vec	64	True	umap	64	True	0
198	0.5052631578947369	0.4719101123595505	0.009371026523127001	0.5047169811320754	xgboost	refex	graph_features	0	False	no_compression	0	False	NA
199	0.5052631578947369	0.4719101123595505	0.009371026523127001	0.5047169811320754	xgboost	rolx_dim_32_umap_16_seed_0	rolx	32	True	umap	32	True	0
200	0.5473684210526316	0.4691358024691358	0.07574039646775578	0.5375112309074573	xgboost	rolx_dim_128_umap_16_seed_2	rolx	128	True	umap	128	True	2
201	0.5473684210526316	0.4691358024691358	0.07574039646775578	0.5375112309074573	xgboost	bitcoin_otc_emb_all_pca_16	all_embeddings	0	True	pca	0	False	NA
202	0.5684210526315789	0.4675324675324675	0.1110040985551159	0.5539083557951483	xgboost	bitcoin_otc_gf_nbrs_umap_16_seed_0	graph_features	0	True	umap	0	True	0
203	0.5684210526315789	0.4675324675324675	0.1110040985551159	0.5539083557951483	xgboost	node2vec_dim_128_pca_16	node2vec	128	True	pca	128	False	NA
204	0.5684210526315789	0.4675324675324675	0.1110040985551159	0.5539083557951483	xgboost	bitcoin_otc_gf_pca_16	graph_features	0	True	pca	0	False	NA
205	0.5684210526315789	0.4675324675324675	0.1110040985551159	0.5539083557951483	xgboost	deepwalk_dim_64_umap_16_seed_2	deepwalk	64	True	umap	64	True	2
206	0.5368421052631579	0.4634146341463414	0.05648538491916855	0.5280772686433064	xgboost	pygn_gf_cols_dim_32_umap_16_seed_1	pygn_gf	32	True	umap	32	True	1
207	0.5578947368421052	0.4615384615384615	0.09105951944772356	0.5444743935309974	xgboost	pygn_gf_cols_dim_128_pca_16	pygn_gf	128	True	pca	128	False	NA
208	0.5052631578947369	0.4597701149425287	0.004468339479259243	0.5022461814914645	xgboost	pygn_gf_cols_dim_64_umap_16_seed_2	pygn_gf	64	True	umap	64	True	2
209	0.5052631578947369	0.4597701149425287	0.004468339479259243	0.5022461814914645	xgboost	pygn_dim_8	pygn	8	False	no_compression	8	False	NA
210	0.5263157894736842	0.4578313253012048	0.03738752393812593	0.5186433063791555	xgboost	deepwalk_dim_4	deepwalk	4	False	no_compression	4	False	NA
211	0.5263157894736842	0.4578313253012048	0.03738752393812593	0.5186433063791555	xgboost	pygn_degree_cols_dim_64_umap_16_seed_1	pygn_degree	64	True	umap	64	True	1
212	0.6	0.4571428571428571	0.1683369466551016	0.5772686433063792	xgboost	bitcoin_otc_gf_nbrs_emb_umap_16_seed_1	graph_features	0	True	umap	0	True	1
213	0.4736842105263158	0.4565217391304348	-0.04691756453222205	0.4764150943396227	xgboost	pygn_degree_cols_dim_32_umap_16_seed_2	pygn_degree	32	True	umap	32	True	2
214	0.5157894736842106	0.4523809523809524	0.01841868823000898	0.5092093441150044	xgboost	pygn_degree_cols_dim_64_umap_16_seed_2	pygn_degree	64	True	umap	64	True	2
215	0.5157894736842106	0.4523809523809524	0.01841868823000898	0.5092093441150044	xgboost	pygn_gf_cols_dim_128_umap_16_seed_1	pygn_gf	128	True	umap	128	True	1
216	0.5157894736842106	0.4523809523809524	0.01841868823000898	0.5092093441150044	xgboost	node2vec_dim_64_umap_16_seed_2	node2vec	64	True	umap	64	True	2
217	0.5157894736842106	0.4523809523809524	0.01841868823000898	0.5092093441150044	xgboost	node2vec_dim_64_umap_16_seed_1	node2vec	64	True	umap	64	True	1
218	0.5052631578947369	0.4470588235294118	-0.0004482306191754577	0.4997753818508535	xgboost	rolx_dim_32_umap_16_seed_2	rolx	32	True	umap	32	True	2
219	0.5263157894736842	0.4444444444444445	0.03265454218969112	0.5161725067385444	xgboost	pygn_degree_cols_dim_64_pca_16	pygn_degree	64	True	pca	64	False	NA
220	0.4947368421052631	0.4418604651162791	-0.01923952959158141	0.4903414195867026	xgboost	bitcoin_otc_gf_emb	graph_features	0	False	no_compression	0	False	NA
221	0.4947368421052631	0.4418604651162791	-0.01923952959158141	0.4903414195867026	xgboost	pygn_gf_cols_dim_32_umap_16_seed_2	pygn_gf	32	True	umap	32	True	2
222	0.5473684210526316	0.4415584415584416	0.06706497621038253	0.5325696316262354	xgboost	pygn_dim_64	pygn	64	False	no_compression	64	False	NA
223	0.5157894736842106	0.4390243902439024	0.01355649238060045	0.5067385444743935	xgboost	pygn_dim_4	pygn	4	False	no_compression	4	False	NA
224	0.5684210526315789	0.4383561643835616	0.10373446696799	0.5489667565139263	xgboost	deepwalk_dim_64_umap_16_seed_0	deepwalk	64	True	umap	64	True	0
225	0.5684210526315789	0.4383561643835616	0.10373446696799	0.5489667565139263	xgboost	pygn_gf_cols_dim_128	pygn_gf	128	False	no_compression	128	False	NA
226	0.4842105263157895	0.4367816091954023	-0.03798088557370356	0.4809074573225516	xgboost	pygn_dim_32	pygn	32	False	no_compression	32	False	NA
227	0.4842105263157895	0.4367816091954023	-0.03798088557370356	0.4809074573225516	xgboost	rolx_dim_64_umap_16_seed_2	rolx	64	True	umap	64	True	2
228	0.5368421052631579	0.4358974358974359	0.04736934597533094	0.5231356693620844	xgboost	pygn_gf_cols_dim_64_pca_16	pygn_gf	64	True	pca	64	False	NA
229	0.4526315789473684	0.4347826086956522	-0.08936678958518486	0.4550763701707098	xgboost	pygn_dim_32_umap_16_seed_1	pygn	16	True	umap	16	True	1
230	0.5052631578947369	0.4337349397590361	-0.005405425147680857	0.4973045822102426	xgboost	bitcoin_otc_gf_umap_16_seed_1	graph_features	0	True	umap	0	True	1
231	0.5052631578947369	0.4337349397590361	-0.005405425147680857	0.4973045822102426	xgboost	pygn_dim_128_umap_16_seed_1	pygn	16	True	umap	16	True	1
232	0.4947368421052631	0.4285714285714285	-0.02425876010781671	0.4878706199460916	xgboost	bitcoin_otc_gf_umap_16_seed_0	graph_features	0	True	umap	0	True	0
233	0.4947368421052631	0.4285714285714285	-0.02425876010781671	0.4878706199460916	xgboost	pygn_degree_cols_dim_128_umap_16_seed_2	pygn_degree	128	True	umap	128	True	2
234	0.4947368421052631	0.4285714285714285	-0.02425876010781671	0.4878706199460916	xgboost	bitcoin_otc_gf_nbrs_emb_pca_16	graph_features	0	True	pca	0	False	NA
235	0.4947368421052631	0.4285714285714285	-0.02425876010781671	0.4878706199460916	xgboost	rolx_dim_16	rolx	16	False	no_compression	16	False	NA
236	0.5473684210526316	0.4266666666666667	0.06278984394403135	0.5300988319856245	xgboost	deepwalk_dim_16	deepwalk	16	False	no_compression	16	False	NA
237	0.5157894736842106	0.425	0.008652902194186084	0.5042677448337826	xgboost	pygn_dim_64_umap_16_seed_0	pygn	16	True	umap	16	True	0
238	0.5684210526315789	0.4225352112676057	0.1002851893267561	0.5464959568733154	xgboost	deepwalk_dim_32_umap_16_seed_0	deepwalk	32	True	umap	32	True	0
239	0.5684210526315789	0.4225352112676057	0.1002851893267561	0.5464959568733154	xgboost	deepwalk_dim_64_umap_16_seed_1	deepwalk	64	True	umap	64	True	1
240	0.5368421052631579	0.4210526315789473	0.04281745710520632	0.5206648697214735	xgboost	pygn_gf_cols_dim_32_pca_16	pygn_gf	32	True	pca	32	False	NA
241	0.5368421052631579	0.4210526315789473	0.04281745710520632	0.5206648697214735	xgboost	bitcoin_otc_gf_nbrs_emb_umap_16_seed_2	graph_features	0	True	umap	0	True	2
242	0.5368421052631579	0.4210526315789473	0.04281745710520632	0.5206648697214735	xgboost	rolx_dim_64_pca_16	rolx	64	True	pca	64	False	NA
243	0.5052631578947369	0.4197530864197531	-0.01043131208837355	0.4948337825696316	xgboost	pygn_dim_128	pygn	128	False	no_compression	128	False	NA
244	0.5052631578947369	0.4197530864197531	-0.01043131208837355	0.4948337825696316	xgboost	deepwalk_dim_128_umap_16_seed_0	deepwalk	128	True	umap	128	True	0
245	0.5052631578947369	0.4197530864197531	-0.01043131208837355	0.4948337825696316	xgboost	pygn_degree_cols_dim_8	pygn_degree	8	False	no_compression	8	False	NA
246	0.5578947368421052	0.4166666666666666	0.07919614799304016	0.5370619946091645	xgboost	pygn_dim_32_pca_16	pygn	16	True	pca	16	False	NA
247	0.5263157894736842	0.4155844155844156	0.02312585386564915	0.5112309074573226	xgboost	pygn_dim_128_pca_16	pygn	16	True	pca	16	False	NA
248	0.5263157894736842	0.4155844155844156	0.02312585386564915	0.5112309074573226	xgboost	pygn_dim_64_pca_16	pygn	16	True	pca	16	False	NA
249	0.4947368421052631	0.4146341463414634	-0.02937240015796765	0.4853998203054806	xgboost	rolx_dim_32	rolx	32	False	no_compression	32	False	NA
250	0.4947368421052631	0.4146341463414634	-0.02937240015796765	0.4853998203054806	xgboost	pygn_dim_64_umap_16_seed_1	pygn	16	True	umap	16	True	1
251	0.4947368421052631	0.4146341463414634	-0.02937240015796765	0.4853998203054806	xgboost	bitcoin_otc_gf_nbrs_pca_16	graph_features	0	True	pca	0	False	NA
252	0.5789473684210527	0.4117647058823529	0.1190976405410419	0.5534591194968553	xgboost	bitcoin_otc_emb_all_umap_16_seed_2	all_embeddings	0	True	umap	0	True	2
253	0.4842105263157895	0.4096385542168674	-0.04819837423348764	0.4759658580413297	xgboost	pygn_degree_cols_dim_32_pca_16	pygn_degree	32	True	pca	32	False	NA
254	0.4842105263157895	0.4096385542168674	-0.04819837423348764	0.4759658580413297	xgboost	pygn_degree_cols_dim_64_umap_16_seed_0	pygn_degree	64	True	umap	64	True	0
255	0.5368421052631579	0.4054054054054054	0.03823641573998195	0.5181940700808626	xgboost	deepwalk_dim_64	deepwalk	64	False	no_compression	64	False	NA
256	0.5368421052631579	0.4054054054054054	0.03823641573998195	0.5181940700808626	xgboost	bitcoin_otc_gf_nbrs_emb_umap_16_seed_0	graph_features	0	True	umap	0	True	0
257	0.5368421052631579	0.4054054054054054	0.03823641573998195	0.5181940700808626	xgboost	bitcoin_otc_gf_emb_pca_16	graph_features	0	True	pca	0	False	NA
258	0.5368421052631579	0.4054054054054054	0.03823641573998195	0.5181940700808626	xgboost	node2vec_dim_64	node2vec	64	False	no_compression	64	False	NA
259	0.5052631578947369	0.4050632911392405	-0.01555612693423804	0.4923629829290206	xgboost	pygn_dim_128_umap_16_seed_0	pygn	16	True	umap	16	True	0
260	0.5052631578947369	0.4050632911392405	-0.01555612693423804	0.4923629829290206	xgboost	pygn_gf_cols_dim_128_umap_16_seed_0	pygn_gf	128	True	umap	128	True	0
261	0.4736842105263158	0.4047619047619048	-0.06693620844564241	0.4665318957771788	xgboost	pygn_degree_cols_dim_128_umap_16_seed_1	pygn_degree	128	True	umap	128	True	1
262	0.4736842105263158	0.4047619047619048	-0.06693620844564241	0.4665318957771788	xgboost	deepwalk_dim_128_umap_16_seed_2	deepwalk	128	True	umap	128	True	2
263	0.4736842105263158	0.4047619047619048	-0.06693620844564241	0.4665318957771788	xgboost	pygn_degree_cols_dim_64	pygn_degree	64	False	no_compression	64	False	NA
264	0.4315789473684211	0.4	-0.1365492436227077	0.431266846361186	xgboost	pygn_degree_cols_dim_32_umap_16_seed_1	pygn_degree	32	True	umap	32	True	1
265	0.4315789473684211	0.4	-0.1365492436227077	0.431266846361186	xgboost	bitcoin_otc_gf_umap_16_seed_2	graph_features	0	True	umap	0	True	2
266	0.4947368421052631	0.4	-0.03461160877674434	0.4829290206648697	xgboost	pygn_degree_cols_dim_128_pca_16	pygn_degree	128	True	pca	128	False	NA
267	0.5263157894736842	0.4	0.01827465607326286	0.5087601078167117	xgboost	bitcoin_otc_gf_emb_umap_16_seed_2	graph_features	0	True	umap	0	True	2
268	0.4315789473684211	0.4	-0.1365492436227077	0.431266846361186	xgboost	pygn_gf_cols_dim_8	pygn_gf	8	False	no_compression	8	False	NA
269	0.4842105263157895	0.3950617283950617	-0.05351716636643822	0.4734950584007188	xgboost	rolx_dim_32_pca_16	rolx	32	True	pca	32	False	NA
270	0.5473684210526316	0.3943661971830986	0.0542605855294526	0.5251572327044025	xgboost	deepwalk_dim_128_pca_16	deepwalk	128	True	pca	128	False	NA
271	0.4736842105263158	0.3902439024390244	-0.07230129269653575	0.4640610961365678	xgboost	pygn_gf_cols_dim_64_umap_16_seed_1	pygn_gf	64	True	umap	64	True	1
272	0.5052631578947369	0.3896103896103896	-0.02081326847908423	0.4898921832884097	xgboost	node2vec_dim_4	node2vec	4	False	no_compression	4	False	NA
273	0.5368421052631579	0.3888888888888889	0.03359836581522915	0.5157232704402516	xgboost	bitcoin_otc_emb_all_umap_16_seed_0	all_embeddings	0	True	umap	0	True	0
274	0.5368421052631579	0.3888888888888889	0.03359836581522915	0.5157232704402516	xgboost	deepwalk_dim_32_umap_16_seed_1	deepwalk	32	True	umap	32	True	1
275	0.4315789473684211	0.3863636363636364	-0.1415206212444843	0.428796046720575	xgboost	pygn_dim_16	pygn	16	False	no_compression	16	False	NA
276	0.4947368421052631	0.3846153846153846	-0.04001100096945429	0.4804582210242587	xgboost	pygn_degree_cols_dim_4	pygn_degree	4	False	no_compression	4	False	NA
277	0.4210526315789473	0.3820224719101123	-0.1601999296096473	0.4193620844564241	xgboost	pygn_dim_32_umap_16_seed_0	pygn	16	True	umap	16	True	0
278	0.4526315789473684	0.3809523809523809	-0.1096136567834681	0.4451931716082659	xgboost	pygn_gf_cols_dim_32_umap_16_seed_0	pygn_gf	32	True	umap	32	True	0
279	0.5368421052631579	0.3714285714285715	0.02887174375770637	0.5132524707996406	xgboost	deepwalk_dim_128_umap_16_seed_1	deepwalk	128	True	umap	128	True	1
280	0.4631578947368421	0.3703703703703704	-0.0966030206445029	0.452156334231806	xgboost	pygn_dim_128_umap_16_seed_2	pygn	16	True	umap	16	True	2
281	0.4631578947368421	0.3703703703703704	-0.0966030206445029	0.452156334231806	xgboost	pygn_degree_cols_dim_32	pygn_degree	32	False	no_compression	32	False	NA
282	0.4947368421052631	0.3684210526315789	-0.04560989995989369	0.4779874213836477	xgboost	deepwalk_dim_32_pca_16	deepwalk	32	True	pca	32	False	NA
283	0.4947368421052631	0.3684210526315789	-0.04560989995989369	0.4779874213836477	xgboost	node2vec_dim_8	node2vec	8	False	no_compression	8	False	NA
284	0.4210526315789473	0.367816091954023	-0.165328560732592	0.4168912848158131	xgboost	rolx_dim_64_umap_16_seed_0	rolx	64	True	umap	64	True	0
285	0.5157894736842106	0.3611111111111111	-0.01199941636258184	0.4943845462713388	xgboost	deepwalk_dim_8	deepwalk	8	False	no_compression	8	False	NA
286	0.5263157894736842	0.3478260869565217	0.002967920967358847	0.5013477088948787	xgboost	deepwalk_dim_32_umap_16_seed_2	deepwalk	32	True	umap	32	True	2
287	0.4842105263157895	0.3466666666666667	-0.07075571966827414	0.4660826594788859	xgboost	pygn_degree_cols_dim_128	pygn_degree	128	False	no_compression	128	False	NA
288	0.4736842105263158	0.3421052631578947	-0.08982357849244368	0.4566486972147349	xgboost	deepwalk_dim_32	deepwalk	32	False	no_compression	32	False	NA
289	0.5052631578947369	0.3380281690140845	-0.03778862206515449	0.4824797843665768	xgboost	node2vec_dim_32_pca_16	node2vec	32	True	pca	32	False	NA
290	0.4526315789473684	0.3333333333333333	-0.1273913479142395	0.4377807726864331	xgboost	node2vec_dim_128_umap_16_seed_0	node2vec	128	True	umap	128	True	0
291	0.4421052631578947	0.3291139240506329	-0.1459530732947628	0.4283468104222821	xgboost	node2vec_dim_128_umap_16_seed_1	node2vec	128	True	umap	128	True	1
292	0.4421052631578947	0.3291139240506329	-0.1459530732947628	0.4283468104222821	xgboost	node2vec_dim_32_umap_16_seed_0	node2vec	32	True	umap	32	True	0
293	0.4315789473684211	0.3250000000000001	-0.1644051416895356	0.4189128481581312	xgboost	pygn_gf_cols_dim_128_umap_16_seed_2	pygn_gf	128	True	umap	128	True	2
294	0.4105263157894737	0.3170731707317073	-0.20108797031224	0.4000449236298293	xgboost	pygn_degree_cols_dim_16	pygn_degree	16	False	no_compression	16	False	NA
295	0.4842105263157895	0.3098591549295774	-0.08381322586245803	0.461141060197664	xgboost	node2vec_dim_32_umap_16_seed_1	node2vec	32	True	umap	32	True	1
296	0.5157894736842106	0.303030303030303	-0.02978040628119564	0.4869721473495059	xgboost	node2vec_dim_32	node2vec	32	False	no_compression	32	False	NA
297	0.4421052631578947	0.2933333333333333	-0.1597860954098111	0.4234052111410602	xgboost	bitcoin_otc_emb_all_umap_16_seed_1	all_embeddings	0	True	umap	0	True	1
298	0.4315789473684211	0.2894736842105263	-0.1782509355575437	0.4139712488769092	xgboost	pygn_gf_cols_dim_4	pygn_gf	4	False	no_compression	4	False	NA
299	0.4	0.2784810126582278	-0.2328843708684459	0.3856693620844564	xgboost	node2vec_dim_128_umap_16_seed_2	node2vec	128	True	umap	128	True	2
300	0.4315789473684211	0.25	-0.1943905450738258	0.4090296495956873	xgboost	node2vec_dim_128	node2vec	128	False	no_compression	128	False	NA
301	0.4842105263157895	0.2461538461538461	-0.107293762268426	0.4537286612758311	xgboost	node2vec_dim_32_umap_16_seed_2	node2vec	32	True	umap	32	True	2
